# Supplementary material for: MYOD1 functions as a clock amplifier as well as a critical co-factor for downstream circadian gene expression in muscle
Source: eLife. 2019 Feb 21;8:e43017. doi: 10.7554/eLife.43017 (PMC6398978; doi:10.7554/eLife.43017)
Supplement: Supplementary file 5. [file elife-43017-supp5.xlsx]

## Sheet: 1.Circadian_0.001
Probe.Set.ID	Gene.Symbol	BH.Q	ADJ.P	PER	LAG	AMP	X18	X22	X26	X30	X34	X38	Tamoxifen Average	Vehicle	Gene.Symbol	BH.Q	ADJ.P	PER	LAG	AMP	X18	X22	X26	X30	X34	X38	Vehicle Average	Tam/Veh 18	Tam/Veh 22	Tam/Veh 26	Tam/Veh 30	Tam/Veh 34	Tam/Veh 38	Tam/Veh Average	T.Test	Hogenesch	Gene.Symbol	BH.Q	ADJ.P	PER	LAG	AMP	t18	t22	t26	t30	t34	t38
10556463	Arntl	1	0.0330357	24	4	0.337808	181.838	226.442	192.295	138.088	128.707	168.914	172.714	10556463	Arntl	0.90009	0.0330357	24	8	0.656976	261.235	383.352	369.334	284.641	117.425	100.04	252.671	0.696068	0.590688	0.520654	0.485131	1.09608	1.68846	0.846181	0.10818	10556463	Arntl	6.4e-07	1.47e-10	24	5	0.840008	8.20249	8.64887	8.6247	7.84031	6.71175	7.37025
10425822	Pnpla3	1	1	24	7	0.0608456	208.626	166.639	172.286	125.709	158.239	173.816	167.552	10425822	Pnpla3	1	0.186905	24	3	0.696877	197.825	163.593	125.895	74.3892	74.3195	129.826	127.641	1.0546	1.01862	1.36848	1.68988	2.12918	1.33884	1.43327	0.0209772	10425822	Pnpla3	6.4e-07	1.47e-10	24	3	0.690341	7.71192	8.1841	7.41399	6.89878	6.87502	7.36131
10511580	Pdp1	1	0.0330357	24	16	0.117112	738.203	665.113	739.024	828.005	837.994	826.557	772.483	10511580	Pdp1	1	0.0848214	24	14	0.179099	746.645	832.325	875.088	992.062	1212.43	1146.73	967.547	0.988693	0.799103	0.844514	0.83463	0.691167	0.720795	0.81315	0.0154745	10511580	Pdp1	1.43e-06	5.33e-10	24	16	0.249538	10.8589	10.5495	10.8773	10.9179	11.2061	11.0857
10405693	Dapk1	0.977243	0.0104167	24	6	0.303438	156.966	170.813	174.51	141.044	99.1548	106.542	141.505	10405693	Dapk1	0.90009	0.0330357	24	8	0.371856	174.002	228.206	193.272	175.992	134.234	104.294	168.333	0.902093	0.748501	0.902926	0.801424	0.738672	1.02155	0.852528	0.0233046	10405693	Dapk1	2.18e-06	9.83e-10	24	6	0.297749	7.48395	8.05535	7.61446	7.49092	7.25109	7.28627
10359582	Fmo2	0.977243	0.000297619	24	22	0.571557	550.615	360.447	234.712	314.43	428.233	636.101	420.756	10359582	Fmo2	0.90009	0.0330357	24	22	0.536233	491.564	358.512	238.165	290.599	403.67	593.932	396.074	1.12013	1.0054	0.985498	1.08201	1.06085	1.071	1.05415	0.050873	10359582	Fmo2	3.18e-06	1.78e-09	24	20	0.476753	8.42262	7.90405	7.77087	7.94763	8.43067	8.68705
10390691	Nr1d1	1	0.186905	24	12	0.717154	410.351	792.563	770.627	1089.48	1132.31	499.289	782.437	10390691	Nr1d1	0.765238	0.0104167	24	12	0.795955	569.704	1790.11	2714.27	3424.34	2379.56	914.675	1965.44	0.720287	0.442746	0.283917	0.318159	0.475847	0.545865	0.46447	0.0187545	10390691	Nr1d1	4.68e-06	3.16e-09	24	11	1.20845	8.96385	10.3217	11.2913	11.2099	10.4706	9.42868
10584634	Usp2	1	0.366071	24	21	0.337545	1205.6	972.335	1072.94	811.616	1353.68	1476.52	1148.78	10584634	Usp2	0.765238	0.0104167	24	20	0.469328	1706.87	1405.53	1217.68	1588.46	2285.29	2306.61	1751.74	0.706318	0.691791	0.881138	0.510946	0.592345	0.640127	0.670444	0.00415906	10584634	Usp2	4.68e-06	3.16e-09	24	17	0.388555	10.6139	10.0822	10.2664	10.7724	10.9523	10.8647
10388938	Wsb1	1	0.366071	24	6	0.203368	343.165	314.193	357.238	319.659	258.472	273.71	311.073	10388938	Wsb1	0.656257	0.00238095	24	6	0.495446	147.412	236.974	155.236	134.471	85.4416	95.5148	142.508	2.32793	1.32586	2.30126	2.37716	3.02513	2.86562	2.37049	0.000286945	10388938	Wsb1	4.68e-06	3.16e-09	24	5	0.412611	7.9067	8.35731	8.16262	7.63853	7.19456	7.54919
10346298	Coq10b	1	0.186905	24	16	0.230122	154.969	131.892	168.442	204.346	194.184	160.648	169.08	10346298	Coq10b	0.765238	0.0104167	24	16	0.535471	222.944	189.584	243.676	349.105	395.457	376.84	296.268	0.695105	0.695693	0.691254	0.585342	0.491036	0.426303	0.597455	0.00684261	10346298	Coq10b	1.04e-05	9.47e-09	24	15	0.554117	7.93711	7.37477	8.09098	8.85686	8.80274	8.42757
10553092	Dbp	1	0.186905	24	17	0.516672	169.153	140.749	154.409	256.23	532.058	239.788	248.731	10553092	Dbp	0.587897	0.000297619	24	18	0.900705	638.017	442.489	511.837	1097.19	1569.02	1237.6	916.026	0.265123	0.318084	0.301676	0.233533	0.339102	0.193753	0.275212	0.00428311	10553092	Dbp	1.04e-05	9.47e-09	24	16	0.795644	8.94398	7.81768	8.88999	9.75233	10.0633	9.46696
10402325	Asb2	1	0.652083	24	5	0.0281004	5482.92	5560	5385.18	4949.72	5333.96	5552.45	5377.37	10402325	Asb2	0.765238	0.0104167	24	6	0.191131	5654.99	6233.86	5827.05	5326.05	4255.9	4258	5259.31	0.969572	0.891904	0.92417	0.929341	1.25331	1.30401	1.04538	0.746242	10402325	Asb2	1.46e-05	1.6e-08	24	4	0.263609	11.6633	11.7604	11.6094	11.3733	11.0487	11.2905
10518781	Per3	1	0.0330357	24	18	0.626694	101.68	77.4125	74.932	105.448	175.596	149.262	114.055	10518781	Per3	0.765238	0.0104167	24	16	0.736322	147.876	135.765	173.47	284.349	353.812	304.344	233.269	0.687604	0.570196	0.43196	0.370842	0.496298	0.490438	0.50789	0.00449377	10518781	Per3	1.46e-05	1.6e-08	24	16.5	0.498595	7.72594	7.23998	7.63246	8.18914	8.47723	8.21352
10479979	Slc25a36	1	0.652083	24	8	0.0762756	1220.02	1237.11	1265.32	1182.89	1080.71	1147.99	1189.01	10479979	Slc25a36	0.90009	0.0330357	24	6	0.20883	807.127	944.414	861.714	821.638	487.822	642.797	760.919	1.51156	1.30992	1.46838	1.43967	2.21539	1.78592	1.62181	0.000184315	10479979	Slc25a36	1.46e-05	1.6e-08	24	5	0.209176	10.1384	10.2931	10.2018	9.99728	9.5766	9.74991
10519497	Steap4	1	0.652083	24	5	0.159021	382.367	341.142	369.596	344.191	316.248	310.603	344.025	10519497	Steap4	1	0.366071	24	12	0.0626546	279.448	431.274	339.72	401.166	325.015	319.483	349.351	1.36829	0.791008	1.08794	0.857978	0.973027	0.972207	1.00841	0.854526	10519497	Steap4	1.46e-05	1.6e-08	24	6	0.304367	8.73191	9.21959	8.97693	8.80145	8.54649	8.48279
10356601	Per2	1	0.0848214	24	21	0.538502	133.824	109.127	94.2226	91.4238	168.676	185.673	130.491	10356601	Per2	0.656257	0.00238095	24	20	0.725793	188.326	117.219	107.67	142.621	238.773	265.814	176.737	0.710597	0.930968	0.875109	0.641028	0.706431	0.698506	0.76044	0.0120734	10356601	Per2	2.1e-05	2.67e-08	24	17	0.734847	7.55743	6.86492	7.06074	7.61449	8.18134	8.09997
10443527	Pim1	1	0.0330357	24	10	0.430481	264.903	399.634	457.72	489.922	367.959	266.133	374.378	10443527	Pim1	0.90009	0.0330357	24	8	0.504204	287.038	514.112	479.841	291.926	230.367	221.892	337.529	0.922882	0.777328	0.9539	1.67824	1.59727	1.19938	1.18817	0.467757	10443527	Pim1	2.1e-05	2.67e-08	24	4.5	0.618584	8.52478	8.47599	8.27336	7.74301	7.52301	7.60118
10530733	Clock	1	0.366071	24	8	0.0785242	1155.78	1248.26	1290.34	1240.13	1023.78	1178.69	1189.5	10530733	Clock	1	0.0848214	24	8	0.299391	605.906	763.77	799.688	751.659	567.634	498.392	664.508	1.90752	1.63434	1.61356	1.64986	1.80359	2.36499	1.82898	1.91817e-05	10530733	Clock	2.96e-05	4.38e-08	24	7	0.236838	8.9442	9.17928	9.20186	9.18002	8.73714	8.75009
10372745	Dyrk2	1	0.186905	24	9	0.0898181	673.657	733.525	741.927	721.021	671.704	625.631	694.578	10372745	Dyrk2	1	0.186905	24	9	0.367973	471.21	675.878	653.698	719.967	496.126	444.308	576.864	1.42963	1.08529	1.13497	1.00146	1.3539	1.4081	1.23556	0.016085	10372745	Dyrk2	2.96e-05	4.38e-08	24	5	0.356884	8.25037	8.50976	8.66098	8.19014	7.81075	8.01474
10412100	Map3k1	1	1	24	13	0	173.717	145.809	161.614	135.539	156.354	148.648	153.614	10412100	Map3k1	0.765238	0.0104167	24	6	0.175428	135.669	151.807	165.853	132.914	116.768	127.823	138.472	1.28045	0.960494	0.974438	1.01975	1.33901	1.16292	1.12284	0.132542	10412100	Map3k1	4.16e-05	7.09e-08	24	5	0.137087	6.64935	7.0674	6.77774	6.72535	6.51814	6.67395
10440406	Nrip1	1	0.186905	24	21	0.0880603	437.722	460.152	407.088	411.973	449.116	504.565	445.103	10440406	Nrip1	0.656257	0.00238095	24	20	0.29539	561.533	495.106	441.776	520.33	708.459	738.643	577.641	0.779514	0.929402	0.921481	0.791754	0.633933	0.683097	0.789863	0.0196897	10440406	Nrip1	5.83e-05	1.13e-07	24	19	0.413452	8.8754	8.4387	8.37814	8.59369	8.97945	9.0806
10534667	Serpine1	0.977243	0.0104167	24	18	0.124466	110.122	93.1496	95.5666	106.358	186.678	107.968	116.64	10534667	Serpine1	0.90009	0.0330357	24	16	0.199437	94.7909	85.0913	111.062	111.337	157.361	115.258	112.483	1.16174	1.0947	0.860482	0.955283	1.18631	0.936749	1.03254	0.565877	10534667	Serpine1	5.83e-05	1.13e-07	24	15	0.252034	6.74092	6.79475	7.00716	7.40191	7.49369	6.84732
10583316	Taf1d	1	1	24	9	0	1660.62	1529.75	1530.61	1654.78	1349.18	1456	1530.16	10583316	Taf1d	1	0.186905	24	14	0.0943846	1575.69	1531.67	1660.58	1770.79	1680.14	1523.91	1623.8	1.0539	0.998746	0.921732	0.934483	0.803016	0.955435	0.944552	0.164193	10583316	Taf1d	5.83e-05	1.13e-07	24	12.5	0.0870661	9.32049	9.37726	9.40453	9.59229	9.45965	9.33488
10485117	Creb3l1	1	0.0330357	24	9	0.239936	73.8309	101.188	131.231	85.2975	82.4836	75.3217	91.5589	10485117	Creb3l1	1	0.0848214	24	9	0.393387	72.5379	107.52	106.669	95.7633	76.4639	68.4203	87.8958	1.01783	0.941108	1.23027	0.890712	1.07873	1.10087	1.04325	0.498835	10485117	Creb3l1	7.93e-05	1.79e-07	24	8	0.502322	6.77708	7.32514	7.26758	7.25787	6.61271	6.35456
10394593	Fam49a	1	0.0330357	24	8	0.204512	131.576	133.878	164.134	114.995	109.558	89.6557	123.966	10394593	Fam49a	1	0.0848214	24	5	0.234223	135.91	140.039	132.781	113.933	83.8292	98.9844	117.579	0.968111	0.95601	1.23613	1.00932	1.30692	0.905756	1.06371	0.414258	10394593	Fam49a	7.93e-05	1.79e-07	24	5	0.288853	6.84366	7.3993	7.03171	6.90015	6.83022	6.61749
10530612	Fryl	1	1	24	9	0.0917363	547.541	477.18	447.773	516.865	382.006	394.653	461.003	10530612	Fryl	1	0.652083	24	9	0.098681	387.908	379.018	465.551	430.455	426.526	387.2	412.776	1.41152	1.25899	0.961813	1.20074	0.895621	1.01925	1.12466	0.193742	10530612	Fryl	7.93e-05	1.79e-07	24	5	0.139229	8.56134	8.90108	8.72828	8.50064	8.29599	8.52621
10411804	Mast4	1	0.0330357	24	14	0.166599	497.147	486.82	597.944	585.342	548.653	522.17	539.679	10411804	Mast4	0.90009	0.0330357	24	10	0.390478	391.618	569.864	630.687	676.454	510.559	408.606	531.298	1.26947	0.854274	0.948083	0.86531	1.07461	1.27793	1.04828	0.830293	10411804	Mast4	7.93e-05	1.79e-07	24	8	0.231379	8.39	8.72565	8.67476	8.81565	8.34393	8.22263
10533945	Ubc	1	0.186905	24	12	0.0535704	10636.9	11708.2	11607.6	12396.6	11697.6	11099.2	11524.4	10533945	Ubc	1	1	24	9	0.0463485	11619.3	12130.6	11411.2	11998.3	10705.5	9676.64	11256.9	0.915454	0.96518	1.01721	1.0332	1.09267	1.14701	1.02845	0.492605	10533945	Ubc	7.93e-05	1.79e-07	24	6	0.101046	13.1145	13.1901	13.1017	13.0523	12.9089	12.8892
10576073	Banp	1	0.0330357	24	0	0.118851	199.522	171.58	153.982	156.571	155.278	191.288	171.37	10576073	Banp	0.90009	0.0330357	24	1	0.286641	278.577	154.116	146.2	116.411	126.083	166.988	164.729	0.71622	1.11332	1.05323	1.34499	1.23156	1.14552	1.10081	0.722994	10576073	Banp	0.000108099	2.8e-07	24	0	0.282277	7.90718	7.44585	7.16787	7.03744	7.21429	7.53577
10544932	Inmt	1	1	24	9	0.0264882	204.256	204.26	174.207	204.116	189.213	281.549	209.6	10544932	Inmt	0.90009	0.0330357	24	20	0.275868	244.199	183.417	168.885	192.652	226.678	240.371	209.367	0.836432	1.11364	1.03151	1.05951	0.83472	1.17131	1.00785	0.986667	10544932	Inmt	0.000108099	2.8e-07	24	19	0.492945	8.73776	8.56184	8.28273	8.32533	9.17681	9.04642
10496373	Ddit4l	1	0.366071	24	12	0.0602596	2033.06	2029.02	2152.49	2305.13	2059.62	1644.18	2037.25	10496373	Ddit4l	0.90009	0.0330357	24	8	0.260484	2106.09	2718.75	2741.04	2432.39	1869.78	2193.88	2343.66	0.965327	0.746306	0.785281	0.947679	1.10153	0.749437	0.882594	0.0859816	10496373	Ddit4l	0.000146076	4.32e-07	24	3	0.274216	11.7115	11.6213	11.4496	11.237	11.2059	11.4087
10345675	Npas2	1	0.186905	24	8	0.642245	183.232	257.153	295.371	156.765	101.082	137.017	188.437	10345675	Npas2	0.765238	0.0104167	24	8	1.22937	59.5481	112.144	120.612	59.8696	33.6051	29.8597	69.2731	3.07705	2.29306	2.44894	2.61845	3.00793	4.58868	3.00568	0.000571515	10345675	Npas2	0.000146076	4.32e-07	24	8	0.713343	5.67706	6.65732	7.10609	6.0876	5.35074	5.4051
10465132	Sipa1	1	1	24	9	0.0037043	112.579	108.436	122.845	111.065	109.17	111.212	112.551	10465132	Sipa1	1	1	24	9	0	115.671	100.704	127.844	102.745	95.4477	126.007	111.403	0.973263	1.07678	0.960901	1.08098	1.14376	0.882582	1.01971	0.801579	10465132	Sipa1	0.000146076	4.32e-07	24	5.5	0.0873206	7.4824	7.87498	7.60123	7.48986	7.43553	7.31479
10427095	Tenc1	1	0.0848214	24	17	0.0599308	328.482	284.278	322.28	341.78	374.551	336.874	331.374	10427095	Tenc1	0.765238	0.0104167	24	18	0.199195	311.678	286.971	295.826	347.752	391.124	359.615	332.161	1.05392	0.990616	1.08942	0.982829	0.957627	0.936761	1.00186	0.923316	10427095	Tenc1	0.000146076	4.32e-07	24	14.5	0.267173	8.01624	8.27915	8.42744	8.7424	8.65699	8.43362
10512145	Aqp7	1	0.0330357	24	6	0.0731375	562.896	582.609	553.183	551.823	484.27	486.03	536.802	10512145	Aqp7	1	0.186905	24	8	0.126721	450.95	482.443	494.475	498.171	363.888	432.091	453.669	1.24824	1.20762	1.11873	1.1077	1.33082	1.12483	1.18966	0.00123857	10512145	Aqp7	0.00019975	6.59e-07	24	6	0.284151	9.28897	9.64043	9.7686	9.44803	8.87121	8.94248
10584941	Bace1	1	0.652083	24	9	0.0197085	551.002	497.5	581.552	502.342	492.73	454.656	513.297	10584941	Bace1	1	0.186905	24	10	0.504351	336.281	582.224	706.224	702.491	519.734	420.603	544.593	1.63852	0.854483	0.823466	0.715087	0.948043	1.08096	1.01009	0.619276	10584941	Bace1	0.00019975	6.59e-07	24	10	0.241046	8.9791	9.09845	9.26086	9.3882	9.09419	8.91997
10373542	Dgka	1	1	24	11	0.0320744	473.807	446.32	407.609	425.871	446.554	425.014	437.529	10373542	Dgka	1	1	24	17	0.0647804	415.889	405.649	398.898	440.25	441.597	434.294	422.763	1.13926	1.10026	1.02184	0.967339	1.01122	0.978631	1.03643	0.261933	10373542	Dgka	0.00019975	6.59e-07	24	5	0.101569	8.95751	9.46836	8.99993	8.91359	8.90296	8.89309
10578241	Dlc1	1	0.186905	24	3	0.0754907	271.77	269.299	251.478	234.74	242.799	244.046	252.355	10578241	Dlc1	1	0.186905	24	6	0.131455	260.828	238.972	264.381	246.003	216.697	229.293	242.696	1.04195	1.1269	0.951194	0.954215	1.12046	1.06434	1.04318	0.252234	10578241	Dlc1	0.00019975	6.59e-07	24	6	0.236669	8.06582	8.35478	8.29646	8.17923	7.88597	7.92494
10504121	Gm3893	1	1	24	11	0.0825443	119.414	237.604	186.394	93.3897	165.906	399.79	200.416	10504121	Gm3893	1	1	24	13	0.390937	763.292	424.075	446.803	616.797	392.264	726.461	561.615	0.156446	0.560289	0.417172	0.151411	0.422944	0.550325	0.376431	0.00466733	10504121	Gm3893	0.00019975	6.59e-07	24	19	0.241173	9.10612	8.69114	8.87057	8.87495	9.03221	9.61035
10582811	Irf2bp2	1	1	24	9	0.0731655	250.503	284.175	285.27	266.299	292.973	262.974	273.699	10582811	Irf2bp2	0.90009	0.0330357	24	4	0.386352	308.857	338.322	269.993	235.118	203.306	211.485	261.18	0.811066	0.839953	1.05658	1.13262	1.44105	1.24347	1.08746	0.624343	10582811	Irf2bp2	0.00019975	6.59e-07	24	4	0.153265	8.55567	8.76986	8.5076	8.27699	8.10844	8.23844
10452609	Lrrc30	0.977243	0.0104167	24	22	0.264529	1854.71	1583.37	1431.07	1246.87	1527.68	1909.65	1592.23	10452609	Lrrc30	0.90009	0.0330357	24	2	0.240409	1572.38	1508.9	1456.22	1081.38	877.22	1287.19	1297.21	1.17956	1.04935	0.982732	1.15304	1.74151	1.48358	1.26496	0.0512878	10452609	Lrrc30	0.00019975	6.59e-07	24	2	0.275581	10.3273	10.3211	10.1911	9.50875	9.73383	10.1896
10497237	Pag1	1	1	24	11	0.0180673	67.6586	63.5225	64.1576	59.2847	75.5847	60.8687	65.1795	10497237	Pag1	1	0.186905	24	8	0.215011	71.1154	85.016	96.8409	77.8466	63.1751	68.8598	77.1423	0.951391	0.747183	0.662505	0.761559	1.19643	0.883951	0.86717	0.122545	10497237	Pag1	0.00019975	6.59e-07	24	2	0.135036	5.89185	5.85129	5.63759	5.52033	5.60566	5.70916
10363860	Slc16a9	1	0.0848214	24	6	0.0830363	289.558	329.519	320.353	293.386	309.819	285.6	304.706	10363860	Slc16a9	0.765238	0.0104167	24	4	0.24537	300.212	357.031	269.578	240.426	211.454	236.031	269.122	0.964513	0.922943	1.18835	1.22027	1.46518	1.21001	1.16188	0.119425	10363860	Slc16a9	0.00019975	6.59e-07	24	3	0.38917	8.91067	8.96027	8.66723	8.18442	8.35517	8.69696
10348580	Klhl30	1	1	24	5	0.0224678	416.03	351.675	400.035	374.457	347.97	388.631	379.8	10348580	Klhl30	0.656257	0.00238095	24	6	0.406528	297.893	348.409	352.898	277.084	220.843	225.121	287.041	1.39658	1.00937	1.13357	1.35142	1.57565	1.72632	1.36549	0.0113725	10348580	Klhl30	0.000250257	8.28e-07	24	6	0.245281	8.60743	8.80047	8.80346	8.68836	8.12559	8.15711
10379524	Ccl11	1	0.0848214	24	16	0.0295846	606.893	457.338	638.35	624.751	668.816	597.787	598.989	10379524	Ccl11	1	1	24	15	0.0386816	526.304	550.935	620.294	583.179	575.891	639.092	582.616	1.15312	0.830113	1.02911	1.07129	1.16136	0.93537	1.03006	0.602337	10379524	Ccl11	0.000268293	9.96e-07	24	15	0.19444	8.63071	8.71731	8.79803	9.14172	9.30681	8.88649
10576973	Col4a1	1	0.0848214	24	10	0.254222	277.498	317.67	400.535	356.031	345.681	258.039	325.909	10576973	Col4a1	1	0.366071	24	8	0.0899511	261.228	273.657	279.616	268.198	228.255	245.015	259.328	1.06228	1.16083	1.43245	1.32749	1.51445	1.05316	1.25844	0.0204798	10576973	Col4a1	0.000268293	9.96e-07	24	8.5	0.180227	7.72193	7.96132	8.06211	7.91121	7.71836	7.68482
10584142	Ets1	1	0.652083	24	10	0.0466047	130.777	132.907	145.521	136.89	133.784	115.177	132.509	10584142	Ets1	0.90009	0.0330357	24	5	0.122542	119.962	130.107	109.742	117.601	100.094	106.384	113.982	1.09015	1.02152	1.32603	1.16402	1.33659	1.08265	1.17016	0.0208216	10584142	Ets1	0.000268293	9.96e-07	24	6	0.29999	6.9461	7.3189	7.19857	7.11142	6.73489	6.87928
10369102	Gm9766	1	0.0330357	24	21	0.407581	454.859	382.841	317.31	339.47	506.194	612.555	435.538	10369102	Gm9766	0.587897	0.000297619	24	20	0.601863	687.821	466.976	336.41	499.476	842.404	1042.56	645.942	0.661305	0.81983	0.943224	0.679652	0.600892	0.587547	0.715408	0.0207396	10369102	Gm9766	0.000268293	9.96e-07	24	18	0.434581	8.86016	8.9006	8.76046	9.10397	9.77951	9.55267
10588203	Ky	1	0.652083	24	13	0.185016	827.913	893.273	990.035	1006.74	1053.13	719.783	915.146	10588203	Ky	0.587897	0.000297619	24	14	0.395452	788.27	1023.35	1136.18	1575.43	1507.91	1072.57	1183.95	1.05029	0.872895	0.871369	0.639025	0.698407	0.671081	0.800511	0.0345119	10588203	Ky	0.000268293	9.96e-07	24	14	0.318884	9.52348	9.57812	9.8001	10.0627	10.0412	9.85524
10409278	Nfil3	1	1	24	7	0.152386	652.238	501.676	547.401	431.675	471.659	636.782	540.238	10409278	Nfil3	1	0.0848214	24	4	1.10999	486.107	455.937	303.088	153.589	125.762	238.675	293.86	1.34176	1.10032	1.80608	2.81059	3.75039	2.66799	2.24619	0.00509363	10409278	Nfil3	0.000268293	9.96e-07	24	2	0.705862	8.5238	8.74627	7.92266	7.55368	7.22921	7.82314
10418702	Sh3bp5	1	0.0330357	24	14	0.104369	1017.64	1118.13	1132.91	1195.13	1225.72	1078.9	1128.07	10418702	Sh3bp5	1	1	24	9	0.0638711	482.447	690.742	692.406	722.584	669.683	500.508	626.395	2.10933	1.61874	1.6362	1.65397	1.83029	2.15562	1.83402	6.7243e-06	10418702	Sh3bp5	0.000268293	9.96e-07	24	9	0.27324	8.96179	9.33717	9.35639	9.49539	9.02491	8.89407
10453233	Slc8a1	1	0.186905	24	16	0.00311976	128.389	116.408	157.244	128.782	142.121	124.061	132.834	10453233	Slc8a1	1	0.366071	24	9	0.192023	79.3065	86.2203	95.732	102.941	87.0049	73.6617	87.4778	1.6189	1.35013	1.64255	1.25103	1.63348	1.6842	1.53005	0.000544887	10453233	Slc8a1	0.000268293	9.96e-07	24	9	0.286725	6.59942	6.88081	7.28994	7.1298	6.79639	6.63085
10425601	Tef	1	1	24	13	0.0603905	290.185	263.702	260.333	299.549	320.874	286.207	286.808	10425601	Tef	1	0.366071	24	17	0.267093	463.058	412.383	386.176	524.947	604.832	535.806	487.867	0.62667	0.639459	0.67413	0.570627	0.530517	0.534162	0.595927	0.000497005	10425601	Tef	0.000268293	9.96e-07	24	16.5	0.175978	9.13966	8.84072	8.99597	9.07643	9.3068	9.21308
10374453	Glul	1	0.0330357	24	1	0.441208	1135.25	1081.59	777.575	663.07	736.651	1289.23	947.228	10374453	Glul	0.765238	0.0104167	24	0	0.49752	2212.51	1766.85	1042.48	1141.87	1268.17	1859.6	1548.58	0.513106	0.61216	0.745892	0.580689	0.580878	0.69328	0.621001	0.0028657	10374453	Glul	0.000358582	1.49e-06	24	22	0.420304	11.3477	10.9734	10.5783	10.6031	11.0239	11.2479
10417734	Nr1d2	1	0.186905	24	18	0.361597	352.339	241.224	255.608	381.212	494.3	375.195	349.98	10417734	Nr1d2	0.90009	0.0330357	24	18	0.431073	869.132	667.717	775.037	1035.92	1249.85	1182.6	963.376	0.405392	0.361266	0.329801	0.367996	0.395487	0.317262	0.362867	0.000170125	10417734	Nr1d2	0.000358582	1.49e-06	24	15.5	0.244235	10.0988	9.78301	10.0625	10.3591	10.3786	10.2361
10397966	Otub2	1	1	24	9	0.0336222	240.531	215.784	227.478	230.39	215.352	257.852	231.231	10397966	Otub2	0.90009	0.0330357	24	8	0.594601	289.724	412.182	491.301	286.787	223.621	207.442	318.51	0.830208	0.523516	0.463011	0.803347	0.96302	1.24301	0.804352	0.132076	10397966	Otub2	0.000358582	1.49e-06	24	5	0.426675	8.10948	8.41844	8.40733	7.95185	7.54993	7.82951
10467206	Ppp1r3c	1	0.366071	24	1	0.389969	3010.07	2509.91	2519.44	1830.42	2053.8	3461.71	2564.23	10467206	Ppp1r3c	1	0.0848214	24	4	0.430989	3231.55	2506.69	2068.83	1642.94	1080.26	1988.19	2086.41	0.931463	1.00128	1.21781	1.11412	1.90121	1.74114	1.31784	0.126128	10467206	Ppp1r3c	0.000358582	1.49e-06	24	2.5	0.401566	11.3596	11.5107	11.1909	10.8414	10.7415	11.3452
10534168	Auts2	1	1	24	5	0.0628189	284.5	272.528	312.019	250.609	261.376	256.886	272.986	10534168	Auts2	1	0.366071	24	9	0.344134	139.053	194.843	211.224	178.396	146.984	105.772	162.712	2.04599	1.39871	1.47719	1.40479	1.77826	2.42868	1.7556	0.000457612	10534168	Auts2	0.000475517	2.21e-06	24	8	0.368289	7.35267	7.73766	7.82863	7.64158	7.12074	6.90115
10588495	Dusp7	1	0.0848214	24	22	0.348022	490.779	402.578	348.92	329.755	428.243	546.122	424.399	10588495	Dusp7	0.90009	0.0330357	24	21	0.305718	778.075	446.634	382.023	463.019	497.271	790.832	559.642	0.63076	0.90136	0.913348	0.712185	0.861186	0.690566	0.784901	0.0277996	10588495	Dusp7	0.000475517	2.21e-06	24	21	0.234257	10.1186	9.7557	9.75304	9.90511	10.0915	10.2364
10453512	Kpna2	1	0.652083	24	22	0.0975595	176.034	152.861	148.954	145.315	155.811	169.006	157.997	10453512	Kpna2	1	0.186905	24	18	0.235196	162.874	150.356	154.031	191.871	218.401	193.97	178.584	1.0808	1.01667	0.967044	0.757356	0.713419	0.871299	0.901098	0.1488	10453512	Kpna2	0.000475517	2.21e-06	24	17	0.319966	8.19153	8.08458	8.05167	8.38037	8.66228	8.54714
10411782	Pik3r1	1	0.0848214	24	0	0.411159	710.128	631.496	500.135	394.86	461.624	690.759	564.834	10411782	Pik3r1	1	0.0848214	24	1	0.314278	783.972	491.139	429.04	415.257	367.169	565.082	508.61	0.905809	1.28578	1.16571	0.950882	1.25725	1.22241	1.13131	0.167296	10411782	Pik3r1	0.000475517	2.21e-06	24	1	0.291908	9.65521	10.0004	9.32028	9.22576	9.39573	9.72398
10431894	Slc38a2	1	1	24	9	0.0393364	1876.02	1781.76	1957.03	1600.39	1816.82	2157.34	1864.89	10431894	Slc38a2	0.765238	0.0104167	24	2	0.223354	2419.34	2280.51	1630.54	1607.17	1456.59	1787.13	1863.55	0.775425	0.781301	1.20024	0.995781	1.24731	1.20715	1.03453	0.994149	10431894	Slc38a2	0.000475517	2.21e-06	24	1.5	0.334391	11.4631	11.447	11.1846	10.8522	10.8761	11.3128
10558961	Tspan4	1	0.0330357	24	18	0.341357	109.14	97.9836	99.2069	126.292	143.613	138.632	119.144	10558961	Tspan4	1	0.0848214	24	18	0.188942	111.085	95.4317	107.498	111.141	153.284	160.497	123.156	0.982483	1.02674	0.922869	1.13632	0.936903	0.863771	0.978181	0.468018	10558961	Tspan4	0.000475517	2.21e-06	24	16.5	0.381385	7.56104	7.36641	7.34222	7.87083	8.04032	7.85284
10389581	Ypel2	1	0.186905	24	6	0.171727	234.039	258.413	258.427	218.377	221.948	190.112	230.219	10389581	Ypel2	0.656257	0.00238095	24	6	0.281245	175.038	232.915	175.217	160.744	110.7	132.998	164.602	1.33708	1.10947	1.4749	1.35854	2.00496	1.42943	1.4524	0.00259241	10389581	Ypel2	0.000475517	2.21e-06	24	3.5	0.545073	7.7955	7.76589	7.63943	6.94854	6.86288	7.3157
10359571	Fmo1	0.977243	0.00238095	24	22	0.25917	656.402	501.987	461.201	492.372	583.21	678.958	562.355	10359571	Fmo1	1	0.0848214	24	22	0.281145	602.994	508.354	385.346	457.746	475.127	692.9	520.411	1.08857	0.987475	1.19685	1.07564	1.22748	0.979878	1.09265	0.0817256	10359571	Fmo1	0.000626016	3.24e-06	24	23	0.128545	9.28889	9.38099	9.09651	9.02978	9.20563	9.40197
10376144	Fnip1	1	1	24	13	0.0722793	659.426	619.965	611.518	708.796	609.03	677.931	647.778	10376144	Fnip1	1	1	24	17	0.132364	841.376	765.114	749.306	1007.41	1079.61	831.608	879.072	0.783748	0.810292	0.816112	0.703579	0.564118	0.815206	0.748842	0.00764616	10376144	Fnip1	0.000626016	3.24e-06	24	13	0.22399	9.56043	9.68838	9.89996	10.1498	10.0577	9.75435
10500272	Gm129	1	0.652083	24	18	0.109442	30.6255	42.5306	25.3523	43.6088	46.7135	43.0253	38.6427	10500272	Gm129	1	0.186905	24	18	0.745638	47.6821	53.7496	46.9863	126.361	239.564	86.5735	100.153	0.642284	0.791274	0.539568	0.345112	0.194994	0.49698	0.501702	0.082214	10500272	Gm129	0.000626016	3.24e-06	24	15	1.01583	6.20097	5.97107	6.59013	8.06607	8.10653	6.90678
10462091	Klf9	1	1	24	15	0.0987993	1722.43	1548.13	1501.67	1523.21	1931.04	1838.7	1677.53	10462091	Klf9	1	0.366071	24	21	0.158654	1958.79	1679.56	1486.54	1676.67	2017.97	1831.32	1775.14	0.879332	0.921745	1.01018	0.908476	0.95692	1.00403	0.94678	0.0574602	10462091	Klf9	0.000626016	3.24e-06	24	15	0.186888	10.0638	10.0073	10.0138	10.3311	10.3281	10.21
10424676	Ly6e	1	0.366071	24	10	0.0503163	885.86	930.649	891.921	1043.24	1007.92	869.106	938.116	10424676	Ly6e	1	1	24	5	0	769.602	841.574	721.981	796.728	811.408	770.891	785.364	1.15106	1.10584	1.23538	1.30941	1.24218	1.1274	1.19521	0.00182882	10424676	Ly6e	0.000626016	3.24e-06	24	5	0.119657	9.0723	9.70892	9.59342	9.3087	8.97278	9.06996
10598638	Mid1ip1	1	0.366071	24	0	0.241828	204.691	133.519	144.121	119.139	179.514	182.675	160.61	10598638	Mid1ip1	1	0.0848214	24	22	0.51205	345.747	247.232	171.685	209.3	306.95	424.642	284.259	0.592026	0.540057	0.839453	0.569225	0.58483	0.430186	0.592629	0.0076916	10598638	Mid1ip1	0.000626016	3.24e-06	24	20	0.330544	7.94477	7.26307	7.15257	7.66048	8.1286	8.23435
10462346	Rcl1	1	0.652083	24	16	0.126932	136.201	120.523	166.925	154.248	159.659	135.202	145.46	10462346	Rcl1	0.765238	0.0104167	24	14	0.269041	134.431	152.928	167.854	199.078	235.339	165.347	175.83	1.01317	0.7881	0.994463	0.774809	0.678422	0.817684	0.844441	0.0496017	10462346	Rcl1	0.000626016	3.24e-06	24	14	0.28343	7.65433	7.40504	7.62744	8.00536	7.80587	7.65763
10475544	Sema6d	1	0.652083	24	8	0.0532253	256.936	239.745	271.4	235.054	227.557	197.162	237.976	10475544	Sema6d	1	0.0848214	24	10	0.137307	233.387	267.012	264.547	290.453	242.102	226.527	254.004	1.1009	0.89788	1.02591	0.809267	0.939919	0.870371	0.940708	0.221095	10475544	Sema6d	0.000626016	3.24e-06	24	6	0.187157	8.70443	8.75349	8.73479	8.56607	8.41128	8.36432
10449926	Zfp799	1	0.0848214	24	12	0.0925716	95.0658	99.5348	106.252	106.679	132.654	97.4251	106.269	10449926	Zfp799	1	0.366071	24	13	0.169456	75.9548	110.705	108.844	151.196	130.395	110.438	114.589	1.25161	0.899102	0.976189	0.705569	1.01733	0.88217	0.955328	0.379593	10449926	Zfp799	0.000626016	3.24e-06	24	12	0.0938826	6.87915	7.12911	7.19122	7.49695	7.1725	7.05845
10518526	Angptl7	1	0.186905	24	1	0.309535	584.57	454.454	413.669	202.886	394.268	534.031	430.646	10518526	Angptl7	0.765238	0.0104167	24	2	0.956091	619.288	583.753	228.666	168.495	264.058	404.413	378.112	0.94394	0.778504	1.80906	1.20411	1.49311	1.32051	1.2582	0.328055	10518526	Angptl7	0.000812616	4.72e-06	24	18	0.492465	9.0201	8.54568	8.67591	9.31532	9.25034	9.37236
10406407	Arrdc3	1	0.186905	24	22	0.331193	869.023	668.203	582.488	475.656	844.455	793.787	705.602	10406407	Arrdc3	0.765238	0.0104167	24	0	0.587446	943.904	712.099	464.261	349.659	557.853	825.753	642.255	0.920669	0.938356	1.25466	1.36034	1.51376	0.961289	1.15818	0.314742	10406407	Arrdc3	0.000812616	4.72e-06	24	23	0.639755	9.77818	9.59233	9.02299	8.86585	9.46369	9.92774
10565002	Crtc3	1	1	24	9	0.0283767	410.754	481.027	421.718	434.121	420.969	360.822	421.568	10565002	Crtc3	1	0.652083	24	9	0.151507	328.275	429.634	428.966	383.778	386.539	369.763	387.826	1.25125	1.11962	0.983103	1.13118	1.08907	0.975819	1.09167	0.0698988	10565002	Crtc3	0.000812616	4.72e-06	24	8	0.21291	8.02978	8.14121	8.24408	8.2213	7.827	7.77204
10461251	Lrrn4cl	1	0.0330357	24	16	0.16745	188.154	157.39	192.3	197.907	247.735	221.718	200.868	10461251	Lrrn4cl	1	0.366071	24	20	0.0340083	193.279	215.372	176.183	199.205	205.958	229.171	203.195	0.973487	0.730784	1.09148	0.993486	1.20284	0.967479	0.99326	0.869322	10461251	Lrrn4cl	0.000812616	4.72e-06	24	15	0.216728	7.06203	6.75872	7.08442	7.32702	7.44084	7.17095
10419854	Slc7a8	0.977243	0.00238095	24	22	0.518023	349.503	266.86	210.338	183.491	286.631	434.768	288.598	10419854	Slc7a8	0.90009	0.0330357	24	21	0.147171	419.975	384.627	316.366	363.555	409.48	498.865	398.811	0.832199	0.693815	0.664855	0.504714	0.699988	0.871515	0.711181	0.00135341	10419854	Slc7a8	0.000812616	4.72e-06	24	20	0.482084	8.43725	7.92207	7.94128	8.31162	8.50103	8.83087
10388488	Fam101b	0.977243	0.0104167	24	8	0.311402	215.883	268.55	313.246	251.425	188.683	197.904	239.282	10388488	Fam101b	0.656257	0.00238095	24	6	0.192339	203.978	217.221	214.12	188.84	143.211	157.602	187.495	1.05836	1.2363	1.46295	1.33142	1.31752	1.25572	1.27705	0.00689865	10388488	Fam101b	0.00104816	6.8e-06	24	7	0.340585	7.88105	8.24539	8.41276	8.1948	7.37567	7.71314
10510413	Gm572	1	0.0848214	24	16	0.167463	183.581	178.382	206.44	206.268	227.065	220.988	203.787	10510413	Gm572	1	1	24	17	0.0425928	185.504	206.53	182.772	204.274	242.034	208.385	204.917	0.989634	0.863711	1.12949	1.00976	0.938152	1.06048	0.998539	0.887774	10510413	Gm572	0.00104816	6.8e-06	24	14	0.221218	7.51737	7.29265	7.58051	7.74703	7.87592	7.56501
10345065	Gsta3	1	0.366071	24	4	0.110754	68.4466	71.592	54.2524	54.5564	52.001	51.0626	58.6518	10345065	Gsta3	1	0.366071	24	1	0.275159	61.0926	66.8661	59.4413	38.6477	50.2521	71.1232	57.9038	1.12037	1.07068	0.912706	1.41163	1.0348	0.717945	1.04469	0.887566	10345065	Gsta3	0.00104816	6.8e-06	24	2	0.359422	5.98052	6.4767	5.37992	5.31735	5.49888	5.85126
10530692	Kdr	1	0.0848214	24	10	0.173932	520.455	603.623	617.205	649.796	546.626	480.509	569.703	10530692	Kdr	1	0.186905	24	8	0.222613	400.169	464.531	425.868	573.558	371.112	369.184	434.07	1.30059	1.29943	1.44929	1.13292	1.47294	1.30154	1.32612	0.00055329	10530692	Kdr	0.00104816	6.8e-06	24	8	0.337834	8.00251	8.09715	8.53198	8.41937	7.71727	7.64503
10525555	Mlxip	1	0.366071	24	8	0.0398639	714.892	732.274	748.882	678.237	704.211	630.63	701.521	10525555	Mlxip	1	0.652083	24	8	0.154728	651.773	739.483	753.398	717.982	615.787	635.415	685.64	1.09684	0.99025	0.994006	0.944644	1.14359	0.992468	1.02697	0.462541	10525555	Mlxip	0.00104816	6.8e-06	24	5.5	0.0871156	9.73278	9.86053	9.80832	9.74604	9.53035	9.59669
10357191	Ptpn4	1	1	24	11	0.00211448	567.632	571.173	625.02	555.925	566.913	536.54	570.534	10357191	Ptpn4	0.90009	0.0330357	24	9	0.445413	307.556	407.94	443.992	471.357	286.915	272.341	365.017	1.84563	1.40014	1.40773	1.17941	1.97589	1.9701	1.62982	0.00119043	10357191	Ptpn4	0.00104816	6.8e-06	24	7	0.348646	8.10786	8.73084	8.62663	8.67201	7.99713	8.10256
10473384	Slc43a3	0.977243	0.0104167	24	22	0.289228	856.339	653.987	617.989	621.994	780.42	1066.19	766.153	10473384	Slc43a3	0.656257	0.00238095	24	22	0.516633	964.712	722.931	566.349	556.128	722.942	1119.83	775.483	0.887663	0.904632	1.09118	1.11844	1.07951	0.952097	1.00559	0.776802	10473384	Slc43a3	0.00104816	6.8e-06	24	21.5	0.286513	9.84719	9.84864	9.58671	9.59	10.0276	9.94733
10516956	Smpdl3b	1	0.652083	24	1	0.123382	47.3635	46.9676	41.9679	42.6266	38.8476	49.4642	44.5396	10516956	Smpdl3b	1	0.366071	24	18	0.102189	63.6966	64.5316	57.7124	70.4077	91.1122	61.9133	68.229	0.743579	0.727824	0.727191	0.605425	0.426371	0.798927	0.671553	0.0115617	10516956	Smpdl3b	0.00104816	6.8e-06	24	17.5	0.0846478	6.4446	6.16858	6.12853	6.39743	6.66876	6.44139
10492428	Tiparp	1	0.652083	24	17	0.0275984	215.147	183.542	207.738	208.784	213.435	248.947	212.932	10492428	Tiparp	1	1	24	13	0.0599846	186.76	191.717	206.392	212.44	228.808	228.473	209.098	1.152	0.957362	1.00652	0.982793	0.932811	1.08961	1.02018	0.605664	10492428	Tiparp	0.00104816	6.8e-06	24	14	0.302373	8.0496	8.29933	8.33995	8.82807	8.80768	8.5557
10553324	Tmem86a	1	1	24	17	0.222943	97.481	107.618	98.8267	126.084	132.239	141.671	117.32	10553324	Tmem86a	0.90009	0.0330357	24	17	0.137092	115.532	86.4471	101.533	106.96	147.074	116.137	112.28	0.843754	1.2449	0.973347	1.1788	0.899132	1.21986	1.05997	0.551037	10553324	Tmem86a	0.00104816	6.8e-06	24	15	0.131543	6.61149	6.5362	6.78466	6.83445	6.90799	6.63681
10397606	Tshr	1	1	24	5	0.208347	29.9954	25.4089	30.883	21.2002	19.778	21.9325	24.8663	10397606	Tshr	1	0.366071	24	6	0.262688	25.5995	51.9849	28.7957	22.0979	22.6482	20.2806	28.5678	1.17172	0.488774	1.07249	0.959376	0.87327	1.08145	0.94118	0.465628	10397606	Tshr	0.00104816	6.8e-06	24	6	0.233564	5.01695	6.29207	5.18704	5.05369	4.91807	4.88713
10434229	Cldn5	1	0.366071	24	6	0.213718	163.509	208.325	197.103	236.236	159.468	159.848	187.415	10434229	Cldn5	1	0.186905	24	8	0.170015	165.831	197.323	186.35	166.197	144.641	157.743	169.681	0.985998	1.05576	1.0577	1.42142	1.10251	1.01335	1.10612	0.160802	10434229	Cldn5	0.00134283	9.73e-06	24	7	0.315264	8.08878	8.32038	8.36293	8.12271	7.67793	7.79097
10416657	Elf1	1	1	24	11	0	130.377	128.366	156.879	123.195	130.457	132.341	133.603	10416657	Elf1	1	0.366071	24	4	0.0624015	128.883	140.871	119.434	121.235	114.164	126.324	125.152	1.01159	0.911234	1.31351	1.01616	1.14272	1.04763	1.07381	0.276617	10416657	Elf1	0.00134283	9.73e-06	24	5	0.187447	7.10892	7.61257	7.0404	7.22326	6.9348	7.00928
10471018	Fam73b	1	1	24	9	0	207.571	218.702	207.571	210.051	194.076	222.042	210.002	10471018	Fam73b	0.765238	0.0104167	24	4	0.227915	191.915	196.247	178.972	146.894	139.401	168.305	170.289	1.08158	1.11442	1.15979	1.42995	1.39222	1.31928	1.24954	0.00447282	10471018	Fam73b	0.00134283	9.73e-06	24	3.5	0.080688	7.7947	7.63911	7.52501	7.4109	7.29514	7.45531
10389786	Hlf	1	0.186905	24	21	0.163638	109.582	98.919	95.2648	96.9217	142.892	121.962	110.923	10389786	Hlf	1	0.186905	24	16	0.122276	140.256	174.377	172.181	194.107	223.003	183.093	181.17	0.781296	0.567269	0.553282	0.49932	0.64076	0.666121	0.618008	0.000615534	10389786	Hlf	0.00134283	9.73e-06	24	17	0.32662	7.81823	7.43254	7.64659	7.87338	8.12026	8.08597
10571601	Pdlim3	1	1	24	13	0.0154715	7781.43	7587.4	8005.58	7919.04	7470.71	7863.09	7771.21	10571601	Pdlim3	1	1	24	5	0.0141115	6938.61	7095.31	7201.59	6825.65	7075.81	6543.92	6946.81	1.12147	1.06935	1.11164	1.16019	1.05581	1.20159	1.12001	0.00220063	10571601	Pdlim3	0.00134283	9.73e-06	24	4	0.0271529	12.328	12.4241	12.3994	12.29	12.2021	12.3451
10377439	Per1	1	0.652083	24	20	0.501311	314.675	173.318	233.031	196.651	409.731	321.451	274.81	10377439	Per1	1	0.0848214	24	20	0.548286	454.916	268.434	206.613	330.917	544.098	473.576	379.759	0.691721	0.645665	1.12786	0.59426	0.753047	0.678773	0.748555	0.0122731	10377439	Per1	0.00134283	9.73e-06	24	16	0.840566	7.20284	7.7317	7.90742	8.96162	8.90176	8.40545
10602385	Pfkfb1	1	0.652083	24	17	0.160621	626.429	646.253	640.481	726.701	861.464	795.357	716.114	10602385	Pfkfb1	1	0.186905	24	18	0.226153	790.42	735.086	659.912	877.426	997.988	917.522	829.726	0.792528	0.879152	0.970556	0.82822	0.863201	0.866853	0.866752	0.00329988	10602385	Pfkfb1	0.00134283	9.73e-06	24	16	0.187143	9.89244	9.76383	9.77087	10.0963	10.1571	10.0215
10480035	Pfkfb3	0.977243	0.0104167	24	10	1.03932	398.727	1053.2	1228.84	2021.37	851.477	279.473	972.181	10480035	Pfkfb3	0.765238	0.0104167	24	12	0.776891	482.952	1169.81	1734.78	2220.64	1537.69	515.586	1276.91	0.825604	0.900314	0.708353	0.910266	0.553737	0.54205	0.740054	0.0262	10480035	Pfkfb3	0.00134283	9.73e-06	24	10.5	0.668322	9.45114	10.374	10.6569	10.9508	10.2322	9.52062
10367673	Plekhg1	1	0.652083	24	8	0.149001	128.887	132.774	138.05	122.887	104.698	108.825	122.687	10367673	Plekhg1	0.90009	0.0330357	24	8	0.172228	100.393	111.156	115.376	114.51	78.4522	91.645	101.922	1.28382	1.19449	1.19652	1.07316	1.33454	1.18746	1.21167	0.000888754	10367673	Plekhg1	0.00134283	9.73e-06	24	6	0.206567	6.49565	6.78968	6.57408	6.58047	6.20743	6.18962
10384725	Rel	1	1	24	9	0.0149751	317.052	279.219	309.556	308.055	234.836	294.783	290.583	10384725	Rel	0.90009	0.0330357	24	6	0.243224	315.173	321.809	404.622	301.87	212.678	253.544	301.616	1.00596	0.867654	0.765048	1.02049	1.10419	1.16265	0.987665	0.610032	10384725	Rel	0.00134283	9.73e-06	24	4	0.269386	8.31252	8.49892	8.3132	8.0484	7.88714	8.26273
10423520	Sema5a	1	0.366071	24	10	0.128307	94.2311	98.0872	125.589	106.861	116.136	83.49	104.066	10423520	Sema5a	0.656257	0.00238095	24	12	0.257733	78.1326	94.7483	107.274	121.902	107.204	79.9926	98.2089	1.20604	1.03524	1.17072	0.876613	1.08332	1.04372	1.06928	0.284948	10423520	Sema5a	0.00134283	9.73e-06	24	10	0.401495	6.62187	7.08055	7.42308	7.26173	6.65258	6.57947
10349295	Tfcp2l1	1	0.652083	24	22	0.222768	132.791	151.201	117.593	121.197	150.775	223.195	149.459	10349295	Tfcp2l1	1	0.0848214	24	18	0.280472	184.569	220.711	147.508	200.915	243.774	242.975	206.742	0.719466	0.685064	0.797194	0.603228	0.618505	0.918593	0.723675	0.00450739	10349295	Tfcp2l1	0.00134283	9.73e-06	24	20.5	0.427602	8.54379	8.02264	7.8719	7.93907	8.53003	8.97881
10556598	Xylt1	1	0.0330357	24	8	0.05333	136.166	143.474	154.04	138.505	140.278	130.204	140.445	10556598	Xylt1	1	0.366071	24	10	0.161843	141.81	202.815	196.274	173.061	197.498	141.747	175.534	0.960204	0.707414	0.784825	0.800327	0.710275	0.918566	0.813602	0.0125584	10556598	Xylt1	0.00134283	9.73e-06	24	8	0.218284	7.74462	8.1182	8.10683	7.95149	7.74097	7.71583
10482448	Zeb2	1	0.0848214	24	6	0.122331	384.809	404.395	417.019	354.059	342.29	353.06	375.939	10482448	Zeb2	1	1	24	9	0.0436287	360.248	462.689	387.282	431.303	379.378	376.6	399.583	1.06818	0.874011	1.07678	0.820906	0.902239	0.937493	0.946602	0.23979	10482448	Zeb2	0.00134283	9.73e-06	24	6	0.167492	8.57584	8.8843	8.7019	8.72952	8.5784	8.60413
10424213	Zhx2	1	0.0330357	24	6	0.159987	427.537	513.645	464.085	457.429	388.53	396.723	441.325	10424213	Zhx2	1	0.0848214	24	8	0.339901	380.962	523.117	465.041	530.258	374.883	330.066	434.055	1.12226	0.981893	0.997943	0.862654	1.0364	1.20195	1.03385	0.729761	10424213	Zhx2	0.00134283	9.73e-06	24	7	0.307577	8.85292	8.99774	9.04622	8.82886	8.56276	8.47708
10354677	Ankrd44	1	0.652083	24	8	0.0887037	158.886	164.908	141.665	166.009	151.175	133.735	152.73	10354677	Ankrd44	1	0.0848214	24	10	0.335389	85.1722	125.534	142.497	168.766	107.63	102.571	122.029	1.86546	1.31365	0.994162	0.983663	1.40457	1.30383	1.31089	0.0486355	10354677	Ankrd44	0.00172794	1.38e-05	24	5.5	0.398936	6.5691	7.30581	6.70526	6.90446	6.33747	6.31359
10485170	Cry2	1	1	24	13	0.0213113	245.505	245.079	249.991	251.213	258.595	223.445	245.638	10485170	Cry2	1	0.652083	24	18	0.200785	250.396	266.458	242.837	304.864	341.609	284.031	281.699	0.980469	0.919766	1.02946	0.824016	0.756992	0.786692	0.8829	0.0535341	10485170	Cry2	0.00172794	1.38e-05	24	16	0.270553	7.97646	7.86725	7.96868	8.23752	8.5339	8.35908
10574641	D230025D16Rik	1	0.0848214	24	14	0.108322	431.042	458.197	459.514	492.631	503.122	439.255	463.96	10574641	D230025D16Rik	0.765238	0.0104167	24	9	0.0837943	343.825	419.568	444.58	416.95	412.094	337.346	395.727	1.25367	1.09207	1.03359	1.18151	1.22089	1.30209	1.18064	0.00442465	10574641	D230025D16Rik	0.00172794	1.38e-05	24	7.5	0.139364	9.04776	9.21003	9.24765	9.27708	9.01294	8.94725
10393970	Fasn	1	0.652083	24	2	0.182057	283.881	179.922	293.715	122.782	150.515	163.481	199.049	10393970	Fasn	1	0.186905	24	5	0.396659	206.148	368.512	223.387	138.581	151.423	198.262	214.386	1.37707	0.48824	1.31483	0.88599	0.993999	0.824568	0.980783	0.713214	10393970	Fasn	0.00172794	1.38e-05	24	4.5	0.312849	8.30082	9.92377	8.2182	8.00137	7.58869	8.05684
10426042	Gramd4	1	1	24	9	0.0363227	151.793	164.12	160.153	157.869	197.01	144.653	162.6	10426042	Gramd4	0.765238	0.0104167	24	10	0.0843105	136.339	160.31	173.09	160.684	159.733	124.282	152.406	1.11335	1.02377	0.92526	0.982477	1.23337	1.1639	1.07369	0.2228	10426042	Gramd4	0.00172794	1.38e-05	24	6	0.169281	7.42159	7.54047	7.49504	7.33732	7.01214	7.19284
10540408	Itpr1	1	1	24	5	0.0158295	239.424	239.539	234.375	231.436	235.44	200.569	230.131	10540408	Itpr1	1	0.366071	24	12	0.064701	206.285	218.067	224.102	229.144	220.959	210.33	218.148	1.16065	1.09847	1.04584	1.01	1.06554	0.953592	1.05568	0.106351	10540408	Itpr1	0.00172794	1.38e-05	24	6.5	0.197955	7.53008	7.71239	7.67951	7.62468	7.37671	7.33983
10363706	Jmjd1c	1	1	24	5	0.0267227	512.181	490.983	521.158	521.976	456.009	460.135	493.74	10363706	Jmjd1c	1	0.366071	24	5	0.0471866	550.591	552.227	565.958	526.055	451.501	541.981	531.385	0.930239	0.889096	0.920842	0.992245	1.00999	0.848987	0.931899	0.0384949	10363706	Jmjd1c	0.00172794	1.38e-05	24	3	0.084973	8.7963	8.79514	8.58988	8.57748	8.58537	8.59661
10418410	Prkcd	1	0.366071	24	6	0.200128	248.487	309.895	297.636	201.069	244.617	360.9	277.101	10418410	Prkcd	1	0.366071	24	5	0.246293	217.758	284.455	231.801	227.631	168.893	182.08	218.77	1.14112	1.08943	1.28402	0.88331	1.44835	1.98209	1.30472	0.0937796	10418410	Prkcd	0.00172794	1.38e-05	24	4	0.176048	8.06421	8.44876	7.93538	7.79915	7.5831	7.90337
10489484	Sdc4	1	1	24	11	0	510.849	432.934	514.052	467.118	423.078	497.874	474.317	10489484	Sdc4	0.656257	0.00238095	24	6	0.307493	353.085	418.745	393.444	302.539	285.356	276.928	338.349	1.44682	1.03388	1.30655	1.54399	1.48263	1.79785	1.43529	0.00467626	10489484	Sdc4	0.00172794	1.38e-05	24	5	0.197997	8.07854	8.11005	8.20001	7.94315	7.75222	7.79853
10423109	Adamts12	1	0.0330357	24	9	0.0643927	111.255	132.943	146.324	129.584	127.207	124.811	128.687	10423109	Adamts12	1	0.652083	24	4	0.0872195	128.833	151.4	123.798	141.95	118.276	114.501	129.793	0.86356	0.878093	1.18196	0.912887	1.07551	1.09004	1.00034	0.881435	10423109	Adamts12	0.00220262	1.94e-05	24	8	0.216523	7.33377	7.573	7.54933	7.3688	7.1801	7.13182
10440534	Adamts5	1	0.366071	24	9	0.269206	243.126	205.884	290.818	270.652	207.876	159.696	229.675	10440534	Adamts5	1	0.366071	24	13	0.148203	221.134	279.365	268.081	296.703	291.883	246.155	267.22	1.09945	0.736971	1.08481	0.912197	0.71219	0.648761	0.865731	0.132942	10440534	Adamts5	0.00220262	1.94e-05	24	11	0.199312	7.82946	8.35808	8.28289	8.5664	8.38398	7.92358
10549276	Bhlhe41	1	1	24	15	0.02439	384.922	430.025	436.075	312.923	525.939	455.593	424.246	10549276	Bhlhe41	1	0.186905	24	13	0.299653	383.756	736.073	593.573	839.868	808.187	602.481	660.656	1.00304	0.584215	0.73466	0.372586	0.650764	0.756194	0.683576	0.0235522	10549276	Bhlhe41	0.00220262	1.94e-05	24	14	0.389001	8.84604	8.61507	9.01941	9.29598	9.2364	9.07681
10590801	Birc3	1	1	24	5	0.0186415	184.953	159.917	160.511	180.634	155.882	145.306	164.534	10590801	Birc3	1	1	24	11	0.0162323	132.102	165.667	141.709	155.509	148.255	148.26	148.584	1.40008	0.965292	1.13267	1.16156	1.05144	0.980076	1.11519	0.131497	10590801	Birc3	0.00220262	1.94e-05	24	5.5	0.16774	6.76362	7.10492	6.77374	6.80154	6.79122	6.54945
10592734	Cbl	1	1	24	13	0.0149468	173.285	158.35	189.004	177.901	185.557	189.348	178.907	10592734	Cbl	1	1	24	5	0.0279965	187.79	182.864	171.812	185.579	177.914	168.153	179.019	0.922756	0.865946	1.10006	0.958623	1.04296	1.12605	1.00273	0.988678	10592734	Cbl	0.00220262	1.94e-05	24	5	0.104489	7.78831	8.05011	7.78579	7.85328	7.6719	7.71636
10520362	Insig1	1	0.0848214	24	8	0.0531362	263.334	258.336	315.308	273.143	259.28	219.813	264.869	10520362	Insig1	1	0.0848214	24	12	0.139857	238.155	404.69	325.798	353.513	301.164	284.059	317.897	1.10572	0.638355	0.967801	0.772653	0.860927	0.773829	0.853215	0.080375	10520362	Insig1	0.00220262	1.94e-05	24	7	0.231981	7.94816	8.3894	8.35604	8.28328	8.16709	7.90395
10404848	Jarid2	1	1	24	13	0.0285313	331.684	308.081	323.69	299.401	399.392	325.327	331.263	10404848	Jarid2	1	0.652083	24	16	0.274337	369.575	417.325	392.063	523.825	566.129	472.67	456.931	0.897473	0.738227	0.825609	0.571568	0.705479	0.688274	0.737771	0.00626968	10404848	Jarid2	0.00220262	1.94e-05	24	14.5	0.227299	9.29462	9.08077	9.26525	9.49212	9.51638	9.28698
10584674	Mcam	1	1	24	11	0.0390938	239.999	243.235	265.657	230.725	269.886	218.893	244.733	10584674	Mcam	0.90009	0.0330357	24	6	0.0325474	229.007	252.769	244.574	233.194	232.476	225.871	236.315	1.048	0.962282	1.0862	0.989415	1.16092	0.969106	1.03599	0.312444	10584674	Mcam	0.00220262	1.94e-05	24	6	0.0712834	8.49864	8.80186	8.58842	8.59894	8.34679	8.33848
10510391	Srm	1	1	24	13	0	186.743	166.8	204.468	182.477	177.394	201.537	186.57	10510391	Srm	1	1	24	11	0.00729687	198.397	198.738	196.28	175.985	262.496	194.405	204.383	0.941261	0.839296	1.04172	1.03689	0.675799	1.03669	0.928608	0.285286	10510391	Srm	0.00220262	1.94e-05	24	15.5	0.164671	7.99327	7.97833	8.01118	8.33471	8.33687	8.1417
10556266	Wee1	1	0.0848214	24	20	0.309849	86.9561	67.3625	64.75	66.7681	109.802	97.177	82.1359	10556266	Wee1	1	0.0848214	24	20	0.223337	115.132	96.2363	80.7989	97.4602	138.165	119.789	107.93	0.755275	0.69997	0.801373	0.685081	0.794713	0.811232	0.75794	8.70245e-05	10556266	Wee1	0.00220262	1.94e-05	24	19	0.397189	7.30606	7.25278	6.89262	7.3298	7.70211	7.61612
10496438	Adh1	0.977243	0.000297619	24	22	0.470965	954.109	657.516	510.63	601.31	866.555	1121.27	785.232	10496438	Adh1	0.656257	0.00238095	24	22	0.625268	810.614	523.726	406.529	439.162	714.317	929.3	637.275	1.17702	1.25546	1.25607	1.36922	1.21312	1.20658	1.24625	6.14777e-05	10496438	Adh1	0.00276041	2.72e-05	24	20	0.227971	9.54397	9.87904	9.32703	9.48449	9.87367	9.98017
10478890	Cebpb	1	1	24	13	0.242361	269.631	182.639	202.577	177.408	262.457	241.339	222.675	10478890	Cebpb	0.90009	0.0330357	24	0	0.134574	328.689	222.19	217.675	184.354	217.608	248.294	236.468	0.820322	0.821999	0.930641	0.962321	1.2061	0.971986	0.952228	0.383024	10478890	Cebpb	0.00276041	2.72e-05	24	21	0.135418	7.77666	7.71405	7.46599	7.71584	7.82531	8.10286
10371959	Elk3	1	0.652083	24	4	0.180745	305.885	314.168	305.802	249.97	263.229	255.267	282.387	10371959	Elk3	0.90009	0.0330357	24	6	0.152686	232.602	281.091	264.796	258.714	217.082	227.987	247.045	1.31506	1.11767	1.15486	0.966203	1.21258	1.11966	1.14767	0.0233271	10371959	Elk3	0.00276041	2.72e-05	24	6	0.177646	7.7779	7.99433	8.04881	7.92758	7.56734	7.7431
10492682	Fam198b	1	1	24	9	0.130355	278.197	314.799	366.194	276.291	316.582	226.319	296.397	10492682	Fam198b	1	0.652083	24	5	0.0720506	251.527	291.852	249.92	302.403	234.375	214.752	257.471	1.10603	1.07863	1.46525	0.913651	1.35075	1.05386	1.16136	0.123089	10492682	Fam198b	0.00276041	2.72e-05	24	9	0.181288	7.85957	8.05634	8.15921	8.18422	7.85374	7.60769
10346607	Fzd7	0.977243	0.0104167	24	14	0.132893	376.978	403.135	445.596	485.711	474.909	454.435	440.127	10346607	Fzd7	1	1	24	15	0.206381	388.26	533.178	463.305	755.763	641.511	484.127	544.357	0.970943	0.756098	0.961777	0.642676	0.740297	0.938669	0.835077	0.0570335	10346607	Fzd7	0.00276041	2.72e-05	24	13	0.267187	8.59942	8.76637	8.73894	9.24954	9.00757	8.6501
10574087	Herpud1	1	0.652083	24	18	0.1083	1274.78	1220.44	1257.9	1368.6	1413.69	1398.79	1322.37	10574087	Herpud1	1	0.186905	24	18	0.0979909	2139.01	1943.11	2003.02	1955.24	2416.85	2345.44	2133.78	0.595965	0.628089	0.628002	0.699963	0.584932	0.596387	0.622223	5.1878e-05	10574087	Herpud1	0.00276041	2.72e-05	24	19	0.113349	10.5057	10.3518	10.3251	10.3072	10.3763	10.4811
10371082	Nmrk2	1	1	24	11	0.00668734	298.593	304.524	553.211	300.439	498.702	484.434	406.65	10371082	Nmrk2	1	0.366071	24	14	0.254716	334.804	907.915	654.632	839.646	840.301	481.905	676.534	0.891844	0.33541	0.845072	0.357817	0.593479	1.00525	0.671478	0.0536515	10371082	Nmrk2	0.00276041	2.72e-05	24	9	0.270087	9.51139	9.12394	9.83818	9.70028	9.36423	8.58524
10506335	Pde4b	1	0.366071	24	8	0.126067	223.411	221.094	247.511	229.639	202.944	196.774	220.229	10506335	Pde4b	1	0.186905	24	5	0.110589	290.989	275.411	287.284	271.743	227.816	257.77	268.502	0.767765	0.802778	0.861553	0.84506	0.890823	0.76337	0.821891	0.000649089	10506335	Pde4b	0.00276041	2.72e-05	24	4	0.174295	9.16943	9.16995	9.01668	8.85309	8.59659	8.95213
10351013	Rc3h1	1	1	24	7	0.0567324	293.499	285.417	340.935	260.898	213.604	279.438	278.965	10351013	Rc3h1	1	0.0848214	24	5	0.0958554	267.716	297.386	226.339	252.197	190.647	243.706	246.332	1.09631	0.959752	1.5063	1.0345	1.12041	1.14662	1.14398	0.12505	10351013	Rc3h1	0.00276041	2.72e-05	24	3	0.192255	8.49573	8.70325	8.3759	8.28854	8.22384	8.37444
10441456	Synj2	1	0.366071	24	14	0.020581	335.495	337.855	322.605	386.035	349.659	342.332	345.664	10441456	Synj2	1	1	24	15	0.104862	325.512	292.671	260.791	358.193	397.023	319.528	325.62	1.03067	1.15439	1.23703	1.07773	0.880703	1.07137	1.07531	0.249095	10441456	Synj2	0.00276041	2.72e-05	24	14	0.250556	7.50102	7.34315	7.72536	7.8973	7.79027	7.59139
10375402	Adam19	1	0.0848214	24	8	0.11909	123.675	123.284	137.875	122.683	103.931	100.26	118.618	10375402	Adam19	0.90009	0.0330357	24	8	0.159094	109.949	126.212	128.732	115.547	107.987	98.5666	114.499	1.12484	0.976801	1.07102	1.06177	0.962442	1.01718	1.03568	0.212163	10375402	Adam19	0.00348877	3.77e-05	24	6	0.279526	6.97909	7.01539	6.76952	6.77387	6.58378	6.54962
10459288	Adrb2	1	1	24	17	0.148551	165.135	143.233	141.824	184.177	165.962	138.303	156.439	10459288	Adrb2	0.90009	0.0330357	24	18	0.330233	188.449	168.317	161.011	235.205	258.277	198.781	201.673	0.876282	0.850973	0.880834	0.783049	0.642571	0.695757	0.788244	0.0114747	10459288	Adrb2	0.00348877	3.77e-05	24	16.5	0.213553	8.64088	8.42901	8.65973	8.85056	9.17152	8.84331
10369792	Arid5b	1	0.186905	24	2	0.153482	453.866	419.797	416.291	353.95	361.159	362.825	394.648	10369792	Arid5b	1	0.186905	24	3	0.143724	446.803	429.929	334.139	334.987	313.738	360.747	370.057	1.01581	0.976434	1.24586	1.05661	1.15115	1.00576	1.07527	0.13951	10369792	Arid5b	0.00348877	3.77e-05	24	5	0.240897	8.90745	9.11967	8.98121	8.74838	8.57701	8.58872
10523468	Bmp2k	1	0.0848214	24	8	0.106357	359.701	353.028	367.319	327.035	318.076	307.777	338.823	10523468	Bmp2k	1	0.0848214	24	9	0.248892	352.008	412.581	432.74	468.713	339.054	324.333	388.238	1.02186	0.855659	0.848821	0.697729	0.938128	0.948951	0.885191	0.0710241	10523468	Bmp2k	0.00348877	3.77e-05	24	6	0.121672	8.50916	8.83918	8.44081	8.59347	8.35743	8.4138
10457071	Cyb5	1	0.652083	24	2	0.0352203	253.128	233.118	243.491	225.207	185.857	217.097	226.316	10457071	Cyb5	1	0.0848214	24	4	0.092795	269.711	279.453	255.155	235.412	224.17	272.637	256.09	0.938514	0.834193	0.954285	0.956651	0.82909	0.796287	0.884837	0.0133595	10457071	Cyb5	0.00348877	3.77e-05	24	3	0.0736169	8.92176	9.18273	8.81722	8.64463	8.72695	8.9211
10389238	Dusp14	1	1	24	7	0.0144226	189.336	195.399	178.625	187.407	185.363	168.477	184.101	10389238	Dusp14	1	0.0848214	24	18	0.143727	222.903	237.523	217.998	244.624	318.777	256.628	249.742	0.849411	0.822652	0.819386	0.766101	0.581482	0.656504	0.749256	0.00876035	10389238	Dusp14	0.00348877	3.77e-05	24	17.5	0.141315	8.44501	8.21063	8.40422	8.55966	8.61635	8.63786
10560190	Ehd2	1	1	24	7	0.021728	567.965	505.672	534.627	493.877	514.363	527.521	524.004	10560190	Ehd2	1	0.366071	24	5	0.0397118	461.5	500.702	446.692	443.88	357.896	448.885	443.259	1.23069	1.00993	1.19686	1.11264	1.43719	1.17518	1.19375	0.0119	10560190	Ehd2	0.00348877	3.77e-05	24	7	0.13674	8.99716	9.26354	9.34424	9.21595	8.73434	8.98141
10404152	Fam65b	1	0.186905	24	8	0.0719778	90.9803	97.6314	100.08	91.2708	95.5019	88.2678	93.9554	10404152	Fam65b	1	1	24	9	0.168575	95.4217	120.628	115.958	123.175	98.9628	99.917	109.01	0.953455	0.809359	0.863073	0.740984	0.965028	0.883412	0.869218	0.0203549	10404152	Fam65b	0.00348877	3.77e-05	24	4.5	0.181613	7.15827	7.75353	6.89519	7.1286	6.77881	6.93038
10586781	Myo1e	1	0.366071	24	8	0.122977	278.852	284.619	295.356	251.793	252.295	236.638	266.592	10586781	Myo1e	1	1	24	15	0.0852217	178.234	250.677	239.93	274.863	259.719	215.502	236.488	1.56452	1.1354	1.23101	0.916066	0.971417	1.09808	1.15275	0.159136	10586781	Myo1e	0.00348877	3.77e-05	24	10	0.234965	7.303	7.7389	7.57549	8.03441	7.70035	7.40661
10478077	Ralgapb	1	1	24	11	0.0497105	672.259	606.211	720.488	685.698	616.761	637.365	656.464	10478077	Ralgapb	1	0.186905	24	9	0.0625153	597.755	615.513	680.437	669.567	589.76	608.94	626.995	1.12464	0.984887	1.05886	1.02409	1.04578	1.04668	1.04749	0.0477509	10478077	Ralgapb	0.00348877	3.77e-05	24	6.5	0.0438477	9.53796	9.55377	9.55557	9.53284	9.45843	9.44819
10524844	Taok3	1	1	24	13	0.0212134	145.178	132.312	147.524	124.67	140.603	149.654	139.99	10524844	Taok3	1	1	24	7	0.00672906	122.213	135.21	118.466	132.825	130.222	109.816	124.792	1.18791	0.978567	1.24529	0.938608	1.07972	1.36277	1.13214	0.103676	10524844	Taok3	0.00348877	3.77e-05	24	6	0.121764	6.55045	6.58467	6.65308	6.59528	6.51838	6.38786
10548146	Tead4	1	1	24	7	0.0969901	360.724	363.806	319.769	279.497	308.218	370.664	333.78	10548146	Tead4	1	0.652083	24	5	0.138197	170.766	245.868	183.462	191.571	160.219	132.883	180.795	2.11239	1.47968	1.74297	1.45897	1.92373	2.7894	1.91786	0.000915588	10548146	Tead4	0.00348877	3.77e-05	24	6	0.233027	7.80591	7.78194	7.98224	7.78264	7.42912	7.36272
10398665	Tnfaip2	1	0.0848214	24	14	0.362095	290.019	274.794	379.32	418.779	442.177	299.626	350.786	10398665	Tnfaip2	0.90009	0.0330357	24	12	0.241985	195.761	331.853	346.283	427.577	287.945	273.157	310.429	1.48149	0.82806	1.09541	0.979424	1.53563	1.0969	1.16949	0.243918	10398665	Tnfaip2	0.00348877	3.77e-05	24	8.5	0.213645	8.50911	8.46261	8.71905	8.52603	8.11941	7.98863
10580139	Zswim4	1	0.186905	24	10	0.127418	109.035	141.459	132.534	146.138	132.351	124.849	131.061	10580139	Zswim4	1	0.366071	24	16	0.0637655	121.087	131.75	126.615	133.933	144.313	137.923	132.604	0.90047	1.07369	1.04674	1.09113	0.917111	0.90521	0.989058	0.76607	10580139	Zswim4	0.00348877	3.77e-05	24	14	0.0838841	6.19601	6.29736	6.36567	6.416	6.31382	6.30324
10501971	Ank2	1	0.652083	24	20	0.170573	667.98	604.377	581.353	632.408	818.919	714.372	669.901	10501971	Ank2	1	1	24	13	0.0611577	384.355	332.814	321.713	403.108	424.699	408.762	379.242	1.73793	1.81596	1.80706	1.56883	1.92823	1.74765	1.76761	5.69957e-05	10501971	Ank2	0.0043622	5.2e-05	24	14	0.118313	8.26202	8.23256	8.42934	8.7516	8.42418	8.30059
10585286	Arhgap20	0.977243	0.0104167	24	6	0.140377	873.49	962.03	959.288	920.7	824.007	823.871	893.898	10585286	Arhgap20	0.90009	0.0330357	24	10	0.281562	728.197	909.512	979.589	962.075	735.504	697.073	835.325	1.19953	1.05774	0.979276	0.956994	1.12033	1.1819	1.08263	0.119851	10585286	Arhgap20	0.0043622	5.2e-05	24	6	0.192969	10.1318	10.3731	10.488	10.2543	9.91862	10.1685
10542378	Atf7ip	1	1	24	11	0.0397658	762.284	798.768	818.12	778.41	900.882	760.378	803.14	10542378	Atf7ip	1	0.652083	24	12	0.13156	688.665	783.458	715.291	868.281	880.053	735.195	778.49	1.1069	1.01954	1.14376	0.896496	1.02367	1.03425	1.03744	0.401705	10542378	Atf7ip	0.0043622	5.2e-05	24	13	0.0498227	9.54836	9.67053	9.70834	9.82914	9.75645	9.68541
10541260	Cecr2	0.977243	0.0104167	24	12	0.289057	143.715	154.739	190.791	248.716	179.936	129.367	174.544	10541260	Cecr2	0.765238	0.0104167	24	12	0.216689	127.44	141.15	152.606	227.957	194.117	136.678	163.324	1.1277	1.09627	1.25022	1.09107	0.926948	0.946509	1.07312	0.211187	10541260	Cecr2	0.0043622	5.2e-05	24	12.5	0.237203	7.15326	7.25516	7.44997	7.94722	7.51753	7.19667
10501051	Cept1	1	0.0848214	24	8	0.185215	367.526	397.191	474.299	433.911	336.325	361.869	395.187	10501051	Cept1	1	0.652083	24	6	0.0144893	275.528	279.585	316.856	335.359	232.445	275.642	285.903	1.3339	1.42064	1.49689	1.29387	1.4469	1.31282	1.38417	0.000146863	10501051	Cept1	0.0043622	5.2e-05	24	7	0.175504	8.61482	8.8043	8.82212	8.77884	8.60973	8.55168
10504775	Col15a1	1	0.186905	24	13	0.187948	247.121	239.368	371.096	292.419	297.114	253.011	283.355	10504775	Col15a1	0.90009	0.0330357	24	12	0.0619185	206.977	246.784	284.738	246.923	238.549	232.381	242.725	1.19395	0.96995	1.30329	1.18425	1.2455	1.08877	1.16429	0.0267787	10504775	Col15a1	0.0043622	5.2e-05	24	9.5	0.199043	7.59801	7.71285	7.97156	7.8795	7.64932	7.40623
10565089	Cpeb1	1	1	24	13	0.0386818	448.88	485.009	540.62	507.471	544.396	564.666	515.174	10565089	Cpeb1	1	0.0848214	24	10	0.337419	376.35	616.99	554.815	629.255	502.701	404.247	514.06	1.19272	0.786089	0.974414	0.806463	1.08294	1.39683	1.03991	0.98186	10565089	Cpeb1	0.0043622	5.2e-05	24	7	0.171473	9.05938	9.20492	9.18718	8.98518	8.87319	8.76632
10375360	Ebf1	1	1	24	11	0	401.04	352.89	410.384	348.358	390.153	327.312	371.689	10375360	Ebf1	1	1	24	5	0	292.361	359.48	290.413	327.656	306.3	287.487	310.616	1.37173	0.981668	1.4131	1.06318	1.27376	1.13853	1.207	0.0321206	10375360	Ebf1	0.0043622	5.2e-05	24	6	0.254021	8.57241	9.01309	8.87511	8.73443	8.58084	8.31911
10502081	Enpep	1	0.0330357	24	12	0.108624	114.983	142.426	153.548	155.299	150.515	111.004	137.963	10502081	Enpep	1	0.366071	24	9	0.122921	103.543	130.754	122.589	124.299	117.528	104.563	117.213	1.11049	1.08927	1.25255	1.2494	1.28067	1.0616	1.174	0.00850365	10502081	Enpep	0.0043622	5.2e-05	24	6.5	0.213221	6.40179	6.8193	6.60842	6.6373	6.28507	6.45175
10508829	Map3k6	1	0.0330357	24	20	0.38607	111.737	93.4417	84.029	105.908	148.621	136.426	113.361	10508829	Map3k6	1	0.186905	24	22	0.289244	150.317	105.818	94.314	70.2243	115.729	125.231	110.272	0.743345	0.883044	0.89095	1.50814	1.28421	1.08939	1.06651	0.803822	10508829	Map3k6	0.0043622	5.2e-05	24	19	0.144787	6.51695	6.5921	6.41662	6.49135	6.75209	6.77188
10595981	Mras	1	0.652083	24	8	0.110517	159.977	160.623	174.173	138.493	128.174	144.131	150.928	10595981	Mras	0.765238	0.0104167	24	4	0.0918037	133.634	166.397	134.976	123.36	108.236	130.773	132.896	1.19713	0.965301	1.2904	1.12267	1.1842	1.10215	1.14364	0.0317236	10595981	Mras	0.0043622	5.2e-05	24	5	0.120654	7.80322	7.75816	7.67972	7.64733	7.31075	7.48887
10553256	Myod1	1	1	24	9	0.208438	737.7	554.477	538.649	326.008	462.34	619.123	539.716	10553256	Myod1	0.587897	0.000297619	24	2	0.442975	603.608	553.298	403.014	301.488	355.555	410.62	437.93	1.22215	1.00213	1.33655	1.08133	1.30033	1.50778	1.24171	0.0230708	10553256	Myod1	0.0043622	5.2e-05	24	0	0.246222	8.92583	8.34224	7.939	7.81287	7.9181	8.54641
10574962	Nfatc3	1	0.652083	24	9	0.0316034	508.253	497.678	513.338	499.878	443.27	438.188	483.434	10574962	Nfatc3	1	0.186905	24	10	0.0590279	438.389	493.206	503.907	498.419	463.388	480.604	479.652	1.15937	1.00907	1.01872	1.00293	0.956584	0.911745	1.00973	0.815707	10574962	Nfatc3	0.0043622	5.2e-05	24	7	0.121658	9.4079	9.57995	9.52606	9.59493	9.32228	9.30963
10433373	Sec14l5	1	1	24	7	0.00509376	183.748	176.17	180.408	167.153	181.016	137.525	171.003	10433373	Sec14l5	0.656257	0.00238095	24	8	0.249807	134.43	171.73	193.096	165.404	137.485	127.473	154.937	1.36686	1.02585	0.934289	1.01057	1.31663	1.07885	1.12218	0.172702	10433373	Sec14l5	0.0043622	5.2e-05	24	5	0.182285	7.35762	7.24085	7.45657	7.1521	7.08808	7.10029
10415693	Shisa2	0.977243	0.0104167	24	8	0.133359	405.243	453.622	447.055	439.102	356.774	346.102	407.983	10415693	Shisa2	1	0.186905	24	4	0.183291	475.865	487.041	415.923	372.761	365.403	354.519	411.919	0.851592	0.931383	1.07485	1.17797	0.976383	0.976256	0.998073	0.848772	10415693	Shisa2	0.0043622	5.2e-05	24	4	0.116842	9.17216	9.17103	9.0477	8.90155	8.82144	8.8821
10438262	Slc25a1	1	1	24	7	5.78241e-19	191.471	151.762	223.363	165.491	146.551	163.983	173.77	10438262	Slc25a1	1	0.366071	24	4	0	162.802	215.137	149.921	166.668	136.67	175.679	167.813	1.1761	0.705423	1.48987	0.992943	1.0723	0.933425	1.06168	0.760317	10438262	Slc25a1	0.0043622	5.2e-05	24	5	0.378705	8.12958	8.86061	8.00457	7.97339	7.71615	7.73012
10569168	Slc25a22	1	0.186905	24	13	0.126055	55.3257	62.2169	59.4897	67.9126	78.1792	59.1233	63.7079	10569168	Slc25a22	1	0.0848214	24	14	0.0237545	53.6945	59.9451	58.6303	69.6746	61.3574	60.7507	60.6754	1.03038	1.0379	1.01466	0.974711	1.27416	0.973213	1.05084	0.33457	10569168	Slc25a22	0.0043622	5.2e-05	24	14	0.187171	5.98065	5.76664	5.98499	6.36803	6.14621	5.88728
10386020	Slc36a2	1	1	24	7	0	75.1688	63.3266	79.4711	66.2841	65.9204	57.5126	67.9473	10386020	Slc36a2	1	1	24	9	0.0442868	64.5129	91.4577	53.2307	60.6179	64.7397	62.467	66.171	1.16518	0.692414	1.49296	1.09348	1.01824	0.920688	1.06382	0.819277	10386020	Slc36a2	0.0043622	5.2e-05	24	5	0.223594	6.15693	6.48974	6.18019	6.02352	5.95175	5.91172
10594404	Smad3	1	0.186905	24	10	0.0809128	708.873	757.707	767.387	835.894	773.23	687.631	755.12	10594404	Smad3	1	0.186905	24	10	0.105826	754.975	882.86	837.5	822.989	765.372	657.181	786.813	0.938935	0.858241	0.916283	1.01568	1.01027	1.04634	0.96429	0.250345	10594404	Smad3	0.0043622	5.2e-05	24	5	0.171459	9.58842	9.56289	9.37218	9.44924	9.05135	9.34374
10487277	Trpm7	1	1	24	11	0.0195209	324.775	338.972	324.55	300.113	329.102	363.397	330.152	10487277	Trpm7	1	0.186905	24	20	0.162316	330.29	350.869	306.349	409.047	456.537	411.382	377.412	0.983302	0.966093	1.05941	0.733689	0.720866	0.883357	0.89112	0.107812	10487277	Trpm7	0.0043622	5.2e-05	24	14.5	0.161203	8.6722	8.80865	8.84243	9.09119	9.18981	9.03998
10502335	Bank1	1	0.366071	24	9	0.116683	21.4199	23.8572	23.9202	27.2108	21.3349	19.5936	22.8894	10502335	Bank1	1	0.186905	24	5	0.0847665	21.6086	21.6669	19.4597	20.7677	18.7862	19.8857	20.3625	0.991267	1.10109	1.22922	1.31024	1.13567	0.985316	1.12547	0.065067	10502335	Bank1	0.00543649	7.11e-05	24	5	0.0890177	5.2318	7.40914	5.19217	5.04554	5.18461	5.1482
10459496	Ccbe1	1	0.652083	24	18	0.122006	96.2803	90.7919	87.4117	98.6872	103.522	103.444	96.6896	10459496	Ccbe1	1	0.0848214	24	20	0.231392	104.047	78.0261	87.4582	95.6459	109.726	126.326	100.205	0.925352	1.16361	0.999469	1.0318	0.943462	0.818869	0.980427	0.505282	10459496	Ccbe1	0.00543649	7.11e-05	24	17	0.151399	6.85232	6.71172	6.58577	6.9306	7.06775	6.68237
10501629	Cdc14a	1	0.652083	24	0	0.224925	409.682	476.423	382.153	368.25	431.492	546.864	435.811	10501629	Cdc14a	0.90009	0.0330357	24	21	0.186955	564.821	444.789	373.101	526.648	550.068	616.052	512.58	0.725332	1.07112	1.02426	0.699234	0.784433	0.887691	0.865345	0.0706843	10501629	Cdc14a	0.00543649	7.11e-05	24	20	0.274605	9.47608	9.32924	8.84603	9.27621	9.50537	9.74738
10570068	Col4a2	1	0.0848214	24	12	0.16477	245.829	269.086	327.185	284.935	296.409	252.2	279.274	10570068	Col4a2	1	0.0848214	24	12	0.0764418	218.452	252.985	239.791	253.778	235.457	219.544	236.668	1.12532	1.06364	1.36446	1.12277	1.25887	1.14874	1.18063	0.0109537	10570068	Col4a2	0.00543649	7.11e-05	24	9	0.238083	7.60493	7.78216	7.87182	7.89727	7.46624	7.53512
10503118	Fam110b	1	1	24	7	0.0192375	90.5783	82.6163	62.8537	80.3121	80.6664	73.4369	78.4106	10503118	Fam110b	1	0.0848214	24	6	0.0994935	60.7075	67.9082	64.8988	58.9746	58.8681	45.5311	59.4814	1.49205	1.21659	0.968489	1.36181	1.37029	1.6129	1.33702	0.0103302	10503118	Fam110b	0.00543649	7.11e-05	24	7	0.146569	5.98723	5.77583	6.12328	5.92653	5.66548	5.5766
10605811	Fam123b	1	0.366071	24	18	0.109964	368.291	332.934	305.429	370.828	372.73	312.699	343.818	10605811	Fam123b	1	0.0848214	24	8	0.365848	255.249	360.242	308.893	330.808	231.115	224.228	285.089	1.44287	0.924197	0.988787	1.12098	1.61275	1.39456	1.24736	0.0839378	10605811	Fam123b	0.00543649	7.11e-05	24	5.5	0.286237	7.63376	7.56336	7.80664	7.45029	7.2823	7.30346
10487040	Fbn1	0.977243	0.00238095	24	10	0.505077	357.069	427.355	757.735	585.834	480.773	280.154	481.487	10487040	Fbn1	0.765238	0.0104167	24	8	0.236277	365.786	443.268	455.615	429.674	351.624	269.798	385.961	0.97617	0.9641	1.6631	1.36344	1.36729	1.03838	1.22875	0.119936	10487040	Fbn1	0.00543649	7.11e-05	24	9	0.640328	8.13546	9.20517	9.11116	9.15794	8.55113	8.04905
10416340	Gfra2	1	1	24	7	0.0122049	107.725	96.5349	98.9135	89.3928	98.1681	93.8387	97.4289	10416340	Gfra2	1	1	24	5	0.0370804	98.7844	89.8585	91.149	79.365	89.756	81.9191	88.472	1.09051	1.0743	1.08518	1.12635	1.09372	1.1455	1.10259	7.22472e-05	10416340	Gfra2	0.00543649	7.11e-05	24	4	0.103612	6.35787	6.67638	6.3502	6.45392	6.17017	6.20101
10490946	Hsp90aa1	1	1	24	11	0.109595	1102.55	931.208	1256.44	938.455	890.841	1154.14	1045.61	10490946	Hsp90aa1	1	1	24	7	0.0109557	1131.99	1006.01	1022.05	1023.86	827.289	1057.38	1011.43	0.973998	0.925645	1.22933	0.916588	1.07682	1.09151	1.03565	0.52488	10490946	Hsp90aa1	0.00543649	7.11e-05	24	5	0.12199	8.51773	8.6025	8.27182	8.4559	8.2026	8.34521
10603896	Klhl13	1	0.0848214	24	8	0.221147	70.1509	90.3825	81.6551	83.9142	67.5598	62.1511	75.9689	10603896	Klhl13	1	0.0848214	24	6	0.0531702	73.113	76.9277	86.199	73.0209	73.2003	67.5531	75.0024	0.959486	1.1749	0.947285	1.14918	0.922945	0.920033	1.01231	0.797955	10603896	Klhl13	0.00543649	7.11e-05	24	9	0.16424	6.51611	6.74719	6.97299	6.85929	6.62396	6.6062
10399478	Lpin1	1	1	24	9	0.00743169	2133.58	2221.24	2158.02	2148.61	2535.37	2561.55	2293.06	10399478	Lpin1	1	0.652083	24	5	0.138063	2591.57	2585.86	2066.27	2334.18	2174.55	2038.72	2298.52	0.823277	0.858994	1.0444	0.9205	1.16593	1.25645	1.01159	0.974426	10399478	Lpin1	0.00543649	7.11e-05	24	6	0.0451134	11.1649	11.2166	11.1323	11.1659	10.9581	11.0102
10423293	Myo10	1	0.366071	24	6	0.0218454	739.666	745.626	759.276	729.829	713.836	732.685	736.82	10423293	Myo10	1	0.0848214	24	10	0.170912	548.798	648.894	605.845	695.086	567.715	529.75	599.348	1.34779	1.14907	1.25325	1.04998	1.25738	1.38308	1.24009	0.00302082	10423293	Myo10	0.00543649	7.11e-05	24	8	0.114205	8.95743	9.08888	9.02664	9.02913	8.80356	8.82463
10570875	Myst3	1	1	24	9	0.0109064	438.817	425.133	465.231	423.587	424.966	441.844	436.596	10570875	Myst3	1	0.652083	24	8	0.120821	429.198	498.637	472.143	483.163	419.484	439.628	457.042	1.02241	0.852591	0.985359	0.876696	1.01307	1.00504	0.959194	0.227123	10570875	Myst3	0.00543649	7.11e-05	24	5	0.0386505	8.88883	8.92817	8.88604	8.87566	8.68208	8.84967
10358733	Rgl1	1	1	24	13	0	223.413	208.901	241.934	208.636	225.475	210.844	219.867	10358733	Rgl1	0.90009	0.0330357	24	6	0.062492	212.109	198.755	196.239	194.222	183.872	186.945	195.357	1.05329	1.05105	1.23286	1.07421	1.22626	1.12784	1.12759	0.0121585	10358733	Rgl1	0.00543649	7.11e-05	24	6	0.0776615	7.49053	7.66302	7.57798	7.66399	7.3926	7.46815
10400072	Scin	1	0.652083	24	14	0.054228	82.4047	86.1781	76.6527	118.799	90.8831	88.2536	90.5286	10400072	Scin	1	0.186905	24	13	0.224102	74.7784	91.1061	99.1294	126.661	112.324	90.1708	99.0282	1.10199	0.945909	0.773259	0.937932	0.809119	0.978738	0.924491	0.134136	10400072	Scin	0.00543649	7.11e-05	24	13	0.22032	5.87545	5.91819	6.02244	6.47056	6.22312	6.05919
10347948	Sp100	1	0.366071	24	13	0.0297749	216.598	222.06	230.055	219.588	241.056	218.649	224.668	10347948	Sp100	1	1	24	15	0.0277902	184.786	192.41	191.55	235.329	195.985	209.366	201.571	1.17216	1.1541	1.20102	0.933109	1.22997	1.04434	1.12245	0.0537688	10347948	Sp100	0.00543649	7.11e-05	24	6	0.21711	7.51091	8.26127	7.73265	7.73975	7.61396	7.40672
10369615	Srgn	1	1	24	9	0.0639743	2030.02	1915.12	2053.89	1734.95	1828.82	2033.37	1932.7	10369615	Srgn	1	1	24	7	0.0200913	1600.46	1596.24	1712.12	1553.87	1428.34	1931.71	1637.12	1.2684	1.19977	1.19961	1.11654	1.28039	1.05263	1.18622	0.00242745	10369615	Srgn	0.00543649	7.11e-05	24	6	0.162705	10.584	10.9815	10.7701	10.7853	10.54	10.388
10476033	Stk35	1	1	24	13	0	159.564	146.906	158.198	140.006	160.273	152.022	152.828	10476033	Stk35	0.90009	0.0330357	24	18	0.114756	182.727	174.291	158.395	175.61	232.696	195.043	186.46	0.873236	0.842878	0.998754	0.797254	0.688766	0.77943	0.830053	0.018384	10476033	Stk35	0.00543649	7.11e-05	24	17.5	0.22399	8.31183	8.03636	8.10207	8.31735	8.47902	8.46693
10509601	Tmco4	1	1	24	9	0.0290649	166.478	167.121	160.374	162.834	148.638	178.609	164.009	10509601	Tmco4	1	0.652083	24	10	0.071999	171.709	157.59	185.231	184.265	180.137	147.795	171.121	0.96954	1.06048	0.865809	0.883695	0.825141	1.20849	0.96886	0.497148	10509601	Tmco4	0.00543649	7.11e-05	24	13	0.114551	7.4269	7.36256	7.52672	7.59049	7.54983	7.39348
10474064	Trp53i11	1	0.0330357	24	12	0.234845	344.184	509.49	590.398	572.198	526.716	292.55	472.589	10474064	Trp53i11	0.765238	0.0104167	24	10	0.301572	243.962	324.764	368.235	373.471	315.086	262.06	314.596	1.41081	1.5688	1.60332	1.53211	1.67166	1.11635	1.48384	0.00381882	10474064	Trp53i11	0.00543649	7.11e-05	24	9	0.43719	7.80939	8.22904	8.42767	8.60364	7.97026	7.5428
10417920	Usp54	1	1	24	15	0.0951723	67.9999	73.2998	87.1977	73.5062	84.3098	87.1704	78.914	10417920	Usp54	1	0.0848214	24	20	0.125808	94.4525	85.2891	79.6414	83.4938	118.102	90.0574	91.8394	0.719938	0.859428	1.09488	0.88038	0.71387	0.967942	0.872739	0.0909822	10417920	Usp54	0.00543649	7.11e-05	24	17.5	0.212245	6.6193	6.66534	6.78977	6.8889	7.08073	6.97777
10424221	Wdr67	1	0.0848214	24	8	0.115084	107.606	103.187	127.398	97.6257	92.1787	91.5179	103.252	10424221	Wdr67	1	0.186905	24	10	0.144561	89.0079	106.08	102.753	113.687	100.505	92.064	100.683	1.20895	0.972728	1.23986	0.858721	0.917153	0.994068	1.03191	0.70698	10424221	Wdr67	0.00543649	7.11e-05	24	4	0.129966	7.12047	7.23671	6.99957	7.03593	6.71583	6.88257
10575363	Zfp612	1	0.0848214	24	20	0.137902	222.665	199.923	196.865	202.343	263.417	239.198	220.735	10575363	Zfp612	1	0.186905	24	20	0.136983	264.619	256.623	260.755	289.217	372.163	389.05	305.404	0.841455	0.779054	0.754982	0.699624	0.7078	0.614827	0.732957	0.00339042	10575363	Zfp612	0.00543649	7.11e-05	24	16	0.217379	7.28576	6.9962	7.0613	7.38639	7.54927	7.41046
10520234	Chpf2	1	1	24	11	0.0186827	92.2038	93.553	85.2086	87.6911	88.8485	87.588	89.1822	10520234	Chpf2	1	1	24	15	0.0442679	81.019	99.9841	71.2196	84.0919	108.475	88.0925	88.8136	1.13805	0.935679	1.19642	1.0428	0.819071	0.994273	1.02105	0.94446	10520234	Chpf2	0.00639386	8.39e-05	24	14.5	0.109517	6.6366	6.65328	6.6978	6.81931	6.79694	6.77427
10354111	Aff3	1	0.652083	24	9	0.0898952	84.6909	75.6443	82.6127	82.0476	66.0123	64.0206	75.8381	10354111	Aff3	1	0.0848214	24	6	0.196242	83.0532	84.6306	77.1269	68.5191	72.8349	64.5819	75.1244	1.01972	0.893818	1.07113	1.19744	0.906328	0.991308	1.01329	0.840574	10354111	Aff3	0.00673042	9.66e-05	24	5	0.0370383	5.67828	6.01978	5.60876	5.76428	5.67688	5.51038
10503218	Chd7	1	1	24	11	0	203	179.725	201.221	179.278	194.073	179.563	189.477	10503218	Chd7	1	0.0848214	24	8	0.117609	197.912	203.817	219.074	250.182	195.219	151.689	202.982	1.02571	0.881794	0.918505	0.716591	0.994126	1.18376	0.953414	0.369714	10503218	Chd7	0.00673042	9.66e-05	24	5	0.181528	8.34356	8.42502	8.47064	8.18429	8.02639	8.17945
10446986	Crim1	1	1	24	15	0.0823989	496.852	455.757	483.8	574.265	536.986	451.251	499.818	10446986	Crim1	1	0.366071	24	18	0.207804	542.508	580.394	493.659	687.581	711.062	687.136	617.057	0.915843	0.785254	0.98003	0.835196	0.755189	0.656713	0.821371	0.0176428	10446986	Crim1	0.00673042	9.66e-05	24	14.5	0.118186	9.14623	9.10371	9.37	9.57191	9.46427	9.45879
10498038	Elf2	1	0.186905	24	12	0.101314	394.243	427.325	436.017	451.176	473.676	408.521	431.826	10498038	Elf2	1	1	24	15	0.0845547	442.652	492.582	416.289	510.079	520.109	449.924	471.939	0.890637	0.867522	1.04739	0.884521	0.910725	0.907977	0.918129	0.0236552	10498038	Elf2	0.00673042	9.66e-05	24	13	0.135057	8.92196	8.94542	9.05506	9.21144	9.1296	9.03783
10568586	Fam53b	1	0.652083	24	9	0.0927781	209.643	232.076	255.766	204.567	218.696	199.684	220.072	10568586	Fam53b	1	0.652083	24	6	0.170783	203.047	262.401	212.383	195.11	179.645	179.393	205.33	1.03249	0.884431	1.20427	1.04847	1.21738	1.11311	1.08336	0.234341	10568586	Fam53b	0.00673042	9.66e-05	24	4.5	0.175189	8.03419	8.01262	7.9783	7.82321	7.56819	7.77595
10516994	Fam76a	1	0.366071	24	21	0.135069	147.055	138.272	145.712	126.099	157.847	163.395	146.397	10516994	Fam76a	1	0.652083	24	18	0.117596	166.361	180.468	148.382	190.695	187.633	176.679	175.036	0.88395	0.766188	0.982003	0.661263	0.841256	0.924814	0.843246	0.0252942	10516994	Fam76a	0.00673042	9.66e-05	24	18	0.132356	7.87236	7.82438	7.82666	7.92812	8.04624	8.1013
10382243	Gna13	1	1	24	7	0.00780622	873.148	907.229	867.431	858.252	807.84	862.459	862.727	10382243	Gna13	1	1	24	11	0.00341368	667.031	781.486	623.746	668.678	670.353	673.736	680.838	1.30901	1.1609	1.39068	1.28351	1.2051	1.28011	1.27155	0.000159228	10382243	Gna13	0.00673042	9.66e-05	24	5	0.115435	9.77291	9.94368	9.85083	9.8549	9.59645	9.56338
10464425	Grk5	1	0.186905	24	8	0.18523	114.664	106.239	149.32	112.285	92.4079	93.6411	111.426	10464425	Grk5	1	0.366071	24	6	0.0957012	87.1979	111.298	99.9732	103.998	91.021	82.2923	95.9635	1.31498	0.954546	1.4936	1.07968	1.01524	1.13791	1.16599	0.115361	10464425	Grk5	0.00673042	9.66e-05	24	6.5	0.25062	6.69806	6.96679	6.78264	6.8956	6.38836	6.45116
10599192	Lonrf3	1	0.0330357	24	2	0.260323	78.9244	76.3139	56.4727	59.8092	48.0615	58.5724	63.0257	10599192	Lonrf3	1	0.0848214	24	1	0.315859	116.637	93.9406	78.6682	79.3755	69.3744	107.218	90.8689	0.676667	0.812363	0.717859	0.753497	0.692784	0.546293	0.69991	0.00278311	10599192	Lonrf3	0.00673042	9.66e-05	24	0	0.366119	7.09606	6.91668	6.19039	5.93272	6.63355	6.73638
10369116	Mcm9	1	0.366071	24	10	0.0237022	40.29	39.1711	49.0618	41.237	41.4033	40.2587	41.9036	10369116	Mcm9	1	1	24	13	0.000540465	39.8862	43.2431	40.9257	38.9473	40.9908	49.0583	42.1752	1.01012	0.905836	1.1988	1.05879	1.01006	0.82063	1.00071	0.912406	10369116	Mcm9	0.00673042	9.66e-05	24	3	0.0955301	5.41444	5.48867	5.32098	5.31781	5.33721	5.29288
10372230	Myf6	1	0.0330357	24	2	0.116241	1300.83	1207.97	1240.69	1045.57	1057.73	1160.74	1168.92	10372230	Myf6	0.765238	0.0104167	24	1	0.0431618	1426.65	1369.02	1329.15	1269.24	1315.23	1372.07	1346.9	0.911807	0.88236	0.933447	0.823779	0.804219	0.845977	0.866932	0.00104656	10372230	Myf6	0.00673042	9.66e-05	24	0	0.198061	11.4111	11.0615	11.0468	10.9589	11.0771	11.239
10396476	Rhoj	0.977243	0.0104167	24	8	0.248506	325.908	331.662	378.059	364.775	283.081	229.118	318.767	10396476	Rhoj	0.765238	0.0104167	24	6	0.170557	315.174	333.97	324.52	274.557	228.371	274.998	291.932	1.03406	0.993087	1.16498	1.32859	1.23956	0.833161	1.09891	0.235754	10396476	Rhoj	0.00673042	9.66e-05	24	7	0.275595	8.82583	9.21558	9.22473	9.11963	8.78305	8.59252
10571214	Rnf122	1	1	24	9	0	233.627	275.663	237.612	247.604	244.877	256.718	249.35	10571214	Rnf122	0.90009	0.0330357	24	4	0.157287	229.345	236.42	208.881	196.576	174.235	213.279	209.789	1.01867	1.16599	1.13755	1.25959	1.40544	1.20368	1.19848	0.00731862	10571214	Rnf122	0.00673042	9.66e-05	24	4	0.189427	8.57809	8.38906	8.54277	8.14826	7.8604	8.13636
10404429	Serpinb9	1	0.0848214	24	9	0.213772	43.4492	40.1246	50.0461	44.7808	36.3149	36.1458	41.8103	10404429	Serpinb9	1	1	24	5	0	34.8734	40.0998	35.5361	36.4339	36.4828	31.199	35.7708	1.24591	1.00062	1.40832	1.2291	0.995398	1.15856	1.17298	0.0470981	10404429	Serpinb9	0.00673042	9.66e-05	24	5	0.0863802	5.15733	5.48826	5.27247	5.19959	5.10309	5.11155
10352777	Slc30a1	1	0.0330357	24	18	0.0937857	119.764	111.763	113.051	120.027	131.426	123.937	119.995	10352777	Slc30a1	0.90009	0.0330357	24	20	0.243187	111.769	94.7305	93.203	109.454	140.886	120.232	111.712	1.07153	1.1798	1.21295	1.0966	0.932851	1.03082	1.08743	0.111228	10352777	Slc30a1	0.00673042	9.66e-05	24	15	0.113406	7.07143	7.1453	7.2046	7.46638	7.61008	7.21258
10535841	Slc46a3	1	0.366071	24	22	0.187675	158.063	144.453	150.688	137.178	176.074	176.662	157.186	10535841	Slc46a3	1	0.0848214	24	22	0.189647	242.906	205.636	200.448	193.616	235.758	241.4	219.961	0.650715	0.702469	0.751757	0.708504	0.746843	0.731821	0.715351	5.02239e-05	10535841	Slc46a3	0.00673042	9.66e-05	24	22.5	0.174691	8.18445	8.05549	7.77889	7.9374	8.10786	8.2318
10389797	Stxbp4	1	0.366071	24	2	0.0259183	274.266	267.386	275.227	230.804	254.224	268.901	261.802	10389797	Stxbp4	1	1	24	11	0.0844274	489.424	507.721	429.684	451.163	414.128	647.863	489.997	0.560386	0.526639	0.640534	0.511576	0.613878	0.415059	0.544679	0.00100691	10389797	Stxbp4	0.00673042	9.66e-05	24	21	0.45573	9.52719	8.98513	8.73374	8.78638	9.13809	9.45208
10600547	Tbl1x	1	1	24	5	0.116297	318.898	294.26	317.202	275.212	260.882	263.397	288.309	10600547	Tbl1x	0.90009	0.0330357	24	9	0.0803485	281.505	326.022	328.192	322.484	306.663	278.977	307.307	1.13283	0.902578	0.966514	0.853414	0.850712	0.944155	0.941701	0.198639	10600547	Tbl1x	0.00673042	9.66e-05	24	6	0.0964989	8.47887	8.79618	8.57599	8.5392	8.35238	8.50202
10378216	Atp2a3	1	0.186905	24	14	0.0289023	78.0363	84.5512	88.8309	86.981	86.2341	94.7726	86.5677	10378216	Atp2a3	1	1	24	15	0	85.2391	82.2956	78.2983	82.4503	81.5665	81.1905	81.8401	0.915498	1.02741	1.13452	1.05495	1.05722	1.16729	1.05948	0.169602	10378216	Atp2a3	0.00831056	0.000130539	24	4	0.0796697	6.84789	7.09586	6.91104	6.73522	6.66001	6.86733
10547492	Ccdc77	1	0.652083	24	18	0.207987	117.639	128.807	110.1	127.566	150.42	144.243	129.796	10547492	Ccdc77	0.656257	0.00238095	24	22	0.0639288	128.94	123.575	106.232	107.332	128.104	130.713	120.816	0.91235	1.04234	1.03641	1.18852	1.1742	1.10351	1.07622	0.137871	10547492	Ccdc77	0.00831056	0.000130539	24	18	0.123213	6.56867	6.41068	6.38717	6.4207	6.60211	6.73588
10568553	Chst15	1	1	24	11	0.0295542	122.445	124.436	131.426	122.396	147.237	103.392	125.222	10568553	Chst15	1	0.186905	24	12	0.0776644	90.9503	109.505	102.05	113.814	121.771	105.471	107.26	1.34628	1.13634	1.28785	1.0754	1.20914	0.980281	1.17255	0.0205945	10568553	Chst15	0.00831056	0.000130539	24	5	0.0921219	7.09779	7.23691	7.18564	7.15319	7.06595	6.86347
10404132	Cmah	1	1	24	11	0.0565987	54.0249	47.4715	72.1356	55.3292	52.7024	49.1804	55.1407	10404132	Cmah	1	1	24	7	0.0100584	50.2151	54.7403	54.0818	53.6113	48.9788	55.3969	52.8374	1.07587	0.867213	1.33382	1.03204	1.07603	0.887784	1.04546	0.563723	10404132	Cmah	0.00831056	0.000130539	24	5	0.177753	5.72259	7.15986	5.82943	5.69916	5.708	5.4275
10589929	Cmtm6	1	0.0330357	24	10	0.183885	131.36	135.179	151.516	152.397	126.525	106.709	133.948	10589929	Cmtm6	1	1	24	5	0	132.04	109.469	114.704	136.459	99.4201	123.116	119.201	0.994847	1.23487	1.32093	1.11679	1.27263	0.866734	1.13447	0.128436	10589929	Cmtm6	0.00831056	0.000130539	24	6	0.21373	7.75872	8.1516	8.00509	7.84049	7.70449	7.47102
10376201	Gpx3	1	1	24	5	0.0718868	3259.87	3254.16	3176.21	3059.14	1563.73	2334.37	2774.58	10376201	Gpx3	1	1	24	7	0.00384195	1541.3	1201.28	1432.87	1289.76	1210.15	1223.9	1316.54	2.11502	2.70891	2.21668	2.37186	1.29218	1.90732	2.102	0.00226167	10376201	Gpx3	0.00831056	0.000130539	24	7	0.0937906	9.83496	10.1923	9.89964	9.89317	9.7667	9.53082
10438405	Iglv1	1	1	24	7	0.00597293	20.7493	20.4593	21.8915	24.0089	20.037	21.5103	21.4427	10438405	Iglv1	1	0.652083	24	1	0.114616	24.8727	24.0897	22.7802	19.3368	19.066	23.5072	22.2754	0.834221	0.849297	0.960986	1.24161	1.05093	0.915054	0.97535	0.560497	10438405	Iglv1	0.00831056	0.000130539	24	3	0.136203	4.95401	5.97246	4.90687	4.74084	4.83913	4.92641
10394288	Itsn2	1	1	24	15	0	289.42	261.977	275.571	280.829	263.664	275.146	274.434	10394288	Itsn2	1	1	24	15	0.0679966	243.213	258.997	241.763	293.854	277.519	260.33	262.613	1.18999	1.01151	1.13984	0.955674	0.950073	1.05691	1.05067	0.292395	10394288	Itsn2	0.00831056	0.000130539	24	5.5	0.0831911	7.81431	8.10133	7.89222	7.9457	7.85449	7.79944
10587211	Leo1	1	1	24	13	0.00624375	345.328	367.67	423.238	366.323	374.483	381.726	376.462	10587211	Leo1	0.656257	0.00238095	24	8	0.175222	272.46	323.518	376.206	315.986	274.48	252.158	302.468	1.26745	1.13648	1.12502	1.1593	1.36434	1.51384	1.26107	0.00330694	10587211	Leo1	0.00831056	0.000130539	24	8	0.067762	6.57198	6.52295	6.75877	6.60131	6.55277	6.47271
10397249	Lin52	1	0.276488	24	18	0.0155047	224.354	204.666	220.97	212.82	255.586	224.354	223.791	10397249	Lin52	1	1	24	15	0.0960923	201.905	192.33	214.748	265.557	230.694	234.413	223.274	1.11119	1.06414	1.02897	0.80141	1.1079	0.957088	1.01178	0.966819	10397249	Lin52	0.00831056	0.000130539	24	13	0.128757	7.91875	7.81892	8.08043	8.25229	8.08392	8.05201
10362767	Mical1	1	1	24	9	0.00804829	98.907	111.953	109.156	99.7072	113.452	108.299	106.912	10362767	Mical1	1	1	24	17	0.0264147	117.48	95.7301	106.834	109.271	109.82	88.6088	104.624	0.841905	1.16947	1.02174	0.912473	1.03308	1.22221	1.03348	0.717897	10362767	Mical1	0.00831056	0.000130539	24	4.5	0.0481999	6.71415	6.87349	6.75889	6.70217	6.50405	6.676
10604591	Mir19b-2	1	1	24	13	0.0264331	6.53946	6.85905	7.0697	7.09963	7.77724	7.00785	7.05882	10604591	Mir19b-2	1	1	24	5	0.0390106	7.79547	7.04721	7.20641	6.97131	6.71435	6.57978	7.05242	0.83888	0.9733	0.98103	1.01841	1.1583	1.06506	1.00583	0.98453	10604591	Mir19b-2	0.00831056	0.000130539	24	22	0.0407223	4.04514	3.98947	3.94954	3.74442	3.98464	4.05475
10465638	Naa40	1	0.366071	24	12	0.0504839	163.22	155.591	168.69	165.573	162.86	149.778	160.952	10465638	Naa40	1	1	24	9	0.0504674	148.587	201.342	156.024	164.144	172.899	133.904	162.817	1.09848	0.772769	1.08118	1.00871	0.941939	1.11855	1.0036	0.854577	10465638	Naa40	0.00831056	0.000130539	24	8	0.120526	7.41469	7.71018	7.63892	7.52754	7.49586	7.35709
10494595	Notch2	1	1	24	9	0.065229	181.603	175.423	186.491	166.78	158.117	157.605	171.003	10494595	Notch2	1	0.652083	24	4	0	163.295	185.316	162.572	172.318	161.166	163.724	168.065	1.11212	0.946616	1.14712	0.967861	0.981082	0.962628	1.01957	0.637499	10494595	Notch2	0.00831056	0.000130539	24	5.5	0.173453	7.56381	8.1005	7.70379	7.62215	7.45169	7.45849
10392221	Pecam1	1	0.366071	24	18	0	593.618	592.801	522.162	560.329	601.517	567.753	573.03	10392221	Pecam1	1	0.652083	24	0	0.0548517	497.114	471.401	391.147	480.608	453.538	480.924	462.456	1.19413	1.25753	1.33495	1.16587	1.32628	1.18055	1.24322	0.000168706	10392221	Pecam1	0.00831056	0.000130539	24	5	0.0962726	8.70137	8.93014	8.81954	8.85141	8.52753	8.58521
10438272	Prodh	1	0.0330357	24	0	0.173602	210.004	178.903	161.096	159.624	170.401	216.576	182.767	10438272	Prodh	1	0.186905	24	22	0.236964	236.593	182.736	153.499	158.06	199.39	186.337	186.103	0.887617	0.979028	1.04949	1.00989	0.854611	1.16228	0.990487	0.728238	10438272	Prodh	0.00831056	0.000130539	24	21	0.119621	7.43747	7.36072	7.23744	7.23569	7.52638	7.43987
10502805	Ptgfr	1	1	24	15	0.0300351	45.5214	44.2502	46.7017	49.2301	48.1809	48.3942	47.0464	10502805	Ptgfr	1	1	24	9	0.0194183	50.383	49.4726	50.5807	49.4133	49.2554	57.9034	51.1681	0.903506	0.894438	0.923311	0.996293	0.978184	0.835775	0.921918	0.0291984	10502805	Ptgfr	0.00831056	0.000130539	24	19.5	0.138338	5.51579	5.4737	5.38505	5.54885	5.83036	5.66491
10473367	Slc43a1	1	0.652083	24	13	0.265133	237.383	269.287	238.548	456.354	307.838	198.314	284.62	10473367	Slc43a1	1	0.186905	24	13	0.482244	257.948	352.247	313.967	467.379	467.606	267.238	354.397	0.920275	0.764484	0.759788	0.976411	0.658328	0.742087	0.803562	0.0237378	10473367	Slc43a1	0.00831056	0.000130539	24	12	0.275234	7.66841	8.1448	8.23003	8.45091	8.22744	7.88599
10537227	Tmem140	1	1	24	9	0.0934569	286.816	345.887	313.064	487.495	338.868	267.377	339.918	10537227	Tmem140	1	1	24	9	0.020051	422.245	426.574	408.393	420.051	361.965	292.198	388.571	0.679266	0.810848	0.766577	1.16056	0.936189	0.915056	0.878083	0.1556	10537227	Tmem140	0.00831056	0.000130539	24	8	0.425615	8.56237	9.02058	8.95573	8.9344	8.33249	8.27175
10556246	Zfp143	1	0.366071	24	10	0.0895225	244.562	235.23	266.993	280.203	245.23	219.446	248.61	10556246	Zfp143	1	0.186905	24	8	0.119871	245.22	284.945	255.25	314.637	241.781	230.18	262.002	0.997315	0.825527	1.04601	0.890559	1.01426	0.953363	0.954506	0.227618	10556246	Zfp143	0.00831056	0.000130539	24	8	0.147248	6.8413	6.91887	7.17231	7.00855	6.81485	6.78913
10505073	Zfp462	1	1	24	7	0.0393048	360.313	374.411	340.402	335.116	324.026	329.475	343.957	10505073	Zfp462	1	1	24	9	0.0949564	290.262	392.427	332.176	344.036	320.077	276.045	325.837	1.24133	0.95409	1.02476	0.974073	1.01234	1.19355	1.06669	0.265795	10505073	Zfp462	0.00831056	0.000130539	24	5	0.21088	8.74694	8.76554	8.97202	8.57422	8.41825	8.58824
10391146	Acly	1	0.186905	24	8	0.137454	179.454	160.35	193.992	144.231	140.137	135.258	158.904	10391146	Acly	0.90009	0.0330357	24	6	0.212961	152.276	168.363	159.875	129.753	137.052	126.578	145.65	1.17848	0.95241	1.2134	1.11158	1.02251	1.06857	1.09116	0.0909715	10391146	Acly	0.0102047	0.000175216	24	5	0.264734	7.49238	7.9392	7.37461	7.38471	7.19247	7.20792
10416099	Adra1a	1	1	24	7	0.0448508	75.0902	87.1258	88.5931	79.1973	92.816	81.5654	84.0646	10416099	Adra1a	1	0.0848214	24	12	0.114016	120.019	122.264	136.722	144.289	125.624	133.411	130.388	0.625653	0.712604	0.647981	0.548878	0.738839	0.611385	0.647557	0.000205862	10416099	Adra1a	0.0102047	0.000175216	24	0	0.15335	7.2072	6.91265	6.72148	6.63524	6.9077	7.18133
10497817	Anxa5	0.977243	0.0104167	24	10	0.128515	512.089	513.856	698.219	580.841	517.339	419.031	540.229	10497817	Anxa5	0.90009	0.0330357	24	9	0.174315	438.888	509.187	558.996	517.243	435.999	395.728	476.007	1.16679	1.00917	1.24906	1.12296	1.18656	1.05889	1.13224	0.0209891	10497817	Anxa5	0.0102047	0.000175216	24	8	0.380296	9.45705	10.1803	10.0967	10.1386	9.56536	9.46444
10548892	Arhgdib	1	0.0848214	24	8	0.0871856	143.039	149.738	157.685	143.764	137.473	126.031	142.955	10548892	Arhgdib	1	0.652083	24	4	0.090892	147.628	148.791	151.193	137.929	113.281	127.05	137.645	0.968914	1.00637	1.04294	1.04231	1.21356	0.991981	1.04434	0.256328	10548892	Arhgdib	0.0102047	0.000175216	24	5.5	0.197431	7.26952	8.58223	7.41537	7.24214	7.13616	7.08551
10527801	Brca2	1	1	24	15	0.0688955	28.6642	22.5617	27.0563	22.1456	32.6602	26.079	26.5278	10527801	Brca2	1	0.186905	24	20	0.188724	29.1434	24.2213	22.3437	27.0268	31.7213	28.0433	27.0833	0.983556	0.931484	1.21091	0.819393	1.0296	0.929957	0.984151	0.690368	10527801	Brca2	0.0102047	0.000175216	24	19	0.10555	5.05924	4.94688	4.94387	5.0398	5.15723	5.19868
10521678	Cd38	1	1	24	15	0.0138715	205.831	197.175	184.942	201.238	237.474	177.719	200.73	10521678	Cd38	1	1	24	13	0.0460536	149.352	168.296	160.806	177.218	150.084	174.858	163.436	1.37816	1.1716	1.15009	1.13554	1.58228	1.01636	1.23901	0.0284032	10521678	Cd38	0.0102047	0.000175216	24	6	0.126975	8.95295	9.03746	9.06108	9.11058	8.72964	8.6202
10474243	Cstf3	1	1	24	11	0.0327831	68.3594	62.4715	69.9328	65.7128	62.7409	62.4999	65.2862	10474243	Cstf3	1	0.366071	24	9	0.096612	56.6874	61.859	65.7674	73.5039	56.4069	56.5493	61.7956	1.2059	1.0099	1.06334	0.894005	1.11229	1.10523	1.06511	0.251064	10474243	Cstf3	0.0102047	0.000175216	24	7	0.12665	6.26627	6.56254	6.61927	6.50056	6.34186	6.45058
10599120	Dock11	1	0.652083	24	4	0.0583911	101.995	93.1085	103.186	89.5513	86.3911	89.4938	93.9543	10599120	Dock11	1	0.0848214	24	6	0.0534325	96.5555	98.2442	100.988	97.5107	76.8437	89.092	93.2057	1.05634	0.947725	1.02176	0.918375	1.12424	1.00451	1.01216	0.789578	10599120	Dock11	0.0102047	0.000175216	24	5	0.240374	7.02531	7.96444	7.32577	7.34161	7.07109	6.92722
10360684	Ephx1	0.977243	0.0104167	24	20	0.298426	279.331	214.511	217.315	230.317	291.163	328.476	260.185	10360684	Ephx1	1	0.0848214	24	18	0.221505	219.623	229.948	217.015	257.537	311.599	280.549	252.712	1.27186	0.93287	1.00138	0.894309	0.934413	1.17083	1.03428	0.643599	10360684	Ephx1	0.0102047	0.000175216	24	17	0.199326	7.82604	7.99392	7.99137	8.251	8.17561	8.00289
10373407	Esyt1	1	0.366071	24	1	0.0133466	270.324	245.322	248.533	246.112	237.904	249.354	249.592	10373407	Esyt1	1	1	24	7	0.0469366	276.591	315.979	253.706	272.526	256.242	235.422	268.411	0.977343	0.776388	0.979609	0.903079	0.928437	1.05918	0.937339	0.17096	10373407	Esyt1	0.0102047	0.000175216	24	4	0.0605991	8.53711	8.87027	8.53573	8.53566	8.30976	8.51653
10570982	Fgfr1	1	0.366071	24	16	0.13159	596.935	581.99	589.317	662.046	714.785	681.1	637.695	10570982	Fgfr1	1	0.0848214	24	18	0.18066	575.205	569.366	545.515	653.118	679.677	688.492	618.562	1.03778	1.02217	1.08029	1.01367	1.05165	0.989263	1.03247	0.0527597	10570982	Fgfr1	0.0102047	0.000175216	24	15	0.107841	9.5295	9.5575	9.47543	9.73877	9.66937	9.62361
10484307	Frzb	1	1	24	13	0.0910996	247.343	182.213	186.707	164.966	224.554	194.31	200.016	10484307	Frzb	1	1	24	15	0.0693222	129.775	110.507	132.604	160.477	114.908	175.198	137.245	1.90594	1.64889	1.408	1.02798	1.95421	1.10908	1.50902	0.0207723	10484307	Frzb	0.0102047	0.000175216	24	8	0.236782	6.47256	6.72877	7.07691	6.76665	6.29736	6.39391
10360415	Grem2	1	0.0330357	24	8	0.105951	62.3034	69.1221	76.8153	67.3756	63.1118	51.72	65.0747	10360415	Grem2	1	1	24	11	0.0276875	96.5201	87.4097	126.973	87.2476	80.4252	79.511	93.0145	0.645496	0.790783	0.604971	0.772235	0.784727	0.650476	0.708115	0.00295131	10360415	Grem2	0.0102047	0.000175216	24	3	0.0711774	7.40016	7.28409	7.21976	7.1191	7.03368	7.17989
10388914	Ksr1	1	0.652083	24	8	0.0216375	1321.17	1300.62	1368.65	1272.69	1273.32	1207.77	1290.7	10388914	Ksr1	1	0.0848214	24	8	0.240473	1116.06	1431.18	1399.74	1401.34	1107.05	1000.09	1242.58	1.18378	0.908772	0.977792	0.908199	1.15019	1.20766	1.05607	0.502962	10388914	Ksr1	0.0102047	0.000175216	24	7.5	0.127357	9.8028	9.84542	10.0502	9.82568	9.55604	9.74327
10378568	Mir22	1	1	24	15	0.0211267	211.712	192.277	183.996	195.786	200.934	189.605	195.718	10378568	Mir22	1	0.186905	24	18	0.185031	192.562	222.28	182.951	230.857	269.412	213.334	218.566	1.09944	0.865019	1.00571	0.848086	0.745825	0.88877	0.908809	0.124905	10378568	Mir22	0.0102047	0.000175216	24	16	0.320807	7.25954	7.06953	7.5689	7.77087	7.68639	7.68047
10466172	Ms4a1	1	0.0848214	24	17	0.0867832	14.9219	14.8461	14.1972	16.1643	17.4151	15.8106	15.5592	10466172	Ms4a1	1	1	24	9	0.0220509	13.8268	14.1707	14.863	13.2809	11.9099	16.9138	14.1609	1.0792	1.04766	0.955203	1.21711	1.46224	0.934773	1.11603	0.222219	10466172	Ms4a1	0.0102047	0.000175216	24	3.5	0.083474	4.81384	7.09343	4.79601	4.70481	4.73611	4.82428
10483809	Nfe2l2	1	0.0848214	24	18	0.0770612	551.866	475.208	526.547	511.213	577.257	567.863	534.992	10483809	Nfe2l2	1	0.0848214	24	20	0.279782	566.743	472.615	442.69	543.665	625.701	647.829	549.874	0.97375	1.00549	1.18943	0.940309	0.922576	0.876563	0.984685	0.544378	10483809	Nfe2l2	0.0102047	0.000175216	24	17	0.150189	9.76677	9.72637	9.74162	10.0288	9.92766	10.0367
10393818	Ppp1r27	1	1	24	7	0.0612024	3344	2644.85	2775.03	2505.77	2070.54	2708.82	2674.84	10393818	Ppp1r27	1	0.0848214	24	6	0.44885	1880.34	2081.32	2326.38	1630.54	1202.74	1340.46	1743.63	1.7784	1.27076	1.19286	1.53678	1.72152	2.02082	1.58685	0.00264501	10393818	Ppp1r27	0.0102047	0.000175216	24	6	0.29685	10.117	10.3245	10.3219	10.2085	9.27422	9.73021
10518132	Prdm2	1	0.652083	24	9	0.00805112	292.406	294.723	294.773	288.05	294.594	287.544	292.015	10518132	Prdm2	1	0.186905	24	8	0.11062	283.184	291.358	288.077	322.399	261.417	251.159	282.932	1.03257	1.01155	1.02324	0.893458	1.12691	1.14487	1.03877	0.42282	10518132	Prdm2	0.0102047	0.000175216	24	7	0.0682217	8.58128	8.60727	8.69345	8.59688	8.51079	8.50224
10392388	Prkca	1	1	24	11	0	664.832	656.039	731.442	651.521	681.489	681.639	677.827	10392388	Prkca	1	0.366071	24	10	0.148862	655.555	774.313	673.316	792.397	700.754	622.016	703.059	1.01415	0.847253	1.08633	0.822215	0.972509	1.09585	0.973052	0.506849	10392388	Prkca	0.0102047	0.000175216	24	8.5	0.0664539	9.63097	9.65731	9.65924	9.73599	9.46304	9.51866
10544573	Rarres2	1	0.186905	24	2	0.129051	158.161	138.144	138.965	121.729	109.392	125.448	131.973	10544573	Rarres2	1	0.652083	24	3	0.0667675	131.469	140.168	136.462	124.719	118.212	136.838	131.311	1.20303	0.98556	1.01834	0.976026	0.925389	0.916767	1.00419	0.910303	10544573	Rarres2	0.0102047	0.000175216	24	6	0.087158	7.97625	8.51307	7.8983	7.88181	7.80076	7.68938
10430770	Tob2	1	0.186905	24	17	0.168722	259.068	149.564	228.718	185.164	294.472	269.854	231.14	10430770	Tob2	1	0.0848214	24	20	0.28327	288.194	202.115	209.956	228.328	284.045	297.068	251.618	0.898935	0.739994	1.08936	0.81096	1.03671	0.908392	0.914059	0.142471	10430770	Tob2	0.0102047	0.000175216	24	17	0.362774	7.08331	7.02272	7.29721	7.73185	7.73377	7.78063
10393754	Actg1	1	1	24	11	0.0399209	3537.1	3245.58	3841.6	3639.69	3516	3350.38	3521.72	10393754	Actg1	0.90009	0.0330357	24	10	0.105387	2966.92	3286.49	3721.56	3671.95	3150.51	3153.7	3325.19	1.19218	0.987553	1.03226	0.991215	1.11601	1.06237	1.0636	0.0988007	10393754	Actg1	0.0124456	0.00023376	24	7	0.244305	11.3392	11.6869	11.6517	11.5851	11.2707	11.3115
10500928	Capza1	1	1	24	9	0.0279074	498.354	464.414	510.812	379.679	385.141	504.136	457.089	10500928	Capza1	1	0.652083	24	6	0	400.442	438.691	406.843	518.649	381.156	423.661	428.24	1.24451	1.05864	1.25555	0.732053	1.01045	1.18995	1.08186	0.47488	10500928	Capza1	0.0124456	0.00023376	24	4.5	0.124522	10.2458	10.3763	10.2203	10.2942	10.114	10.1511
10346564	Casp8	1	1	24	11	0.0653692	212.994	235.628	235.189	214.679	242.866	205.624	224.497	10346564	Casp8	1	1	24	5	0	172.686	168.242	181.426	178.931	163.769	179.491	174.091	1.23342	1.40053	1.29633	1.19978	1.48298	1.14559	1.29311	0.00167751	10346564	Casp8	0.0124456	0.00023376	24	6	0.245309	7.49775	8.36486	7.88235	7.91275	7.60965	7.32062
10393620	Cbx4	1	1	24	13	0.0354232	131.054	134.764	136.083	143.953	144.091	137.365	137.885	10393620	Cbx4	1	1	24	11	0.0181425	138.18	133.022	132.109	122.365	140.062	133.226	133.161	0.94843	1.01309	1.03008	1.17642	1.02876	1.03106	1.03798	0.269824	10393620	Cbx4	0.0124456	0.00023376	24	5	0.0683348	6.91618	7.08562	7.02078	6.99562	6.95741	6.94684
10385995	Ccdc69	1	1	24	15	0.0446415	126.851	121.138	118.174	129.357	131.964	104.677	122.027	10385995	Ccdc69	1	1	24	9	0	116.262	127.384	111.241	128.654	119.324	122.225	120.848	1.09108	0.95097	1.06232	1.00546	1.10593	0.856425	1.01203	0.811503	10385995	Ccdc69	0.0124456	0.00023376	24	4	0.155231	7.94093	7.77882	7.61837	7.56058	7.38042	7.54206
10362201	Ctgf	1	1	24	15	0.0901342	471.997	396.363	498.175	333.848	597.975	493.826	465.364	10362201	Ctgf	1	0.652083	24	2	0.109894	392.421	397.012	297.09	285.007	363.227	405.989	356.791	1.20278	0.998363	1.67685	1.17137	1.64629	1.21635	1.31867	0.0327049	10362201	Ctgf	0.0124456	0.00023376	24	17	0.379561	8.78642	8.91077	9.36088	9.89164	9.60048	9.25146
10393364	Cygb	1	1	24	17	0.0404451	439.587	370.524	402.853	401.139	436.34	387.231	406.279	10393364	Cygb	1	1	24	15	0.0455254	382.652	363.526	379.137	367.444	406.353	413.646	385.46	1.14879	1.01925	1.06255	1.0917	1.07379	0.936139	1.05537	0.13067	10393364	Cygb	0.0124456	0.00023376	24	16	0.144059	8.58101	8.51586	8.49303	8.67931	8.72934	8.51765
10478160	Fam83d	1	0.366071	24	10	0.018645	51.8421	50.2724	52.7984	74.429	53.2122	45.1318	54.6143	10478160	Fam83d	1	0.0848214	24	12	0.0933084	41.3188	55.8662	70.7973	56.6708	52.9159	51.7173	54.881	1.25469	0.89987	0.745768	1.31336	1.0056	0.872664	1.01532	0.961388	10478160	Fam83d	0.0124456	0.00023376	24	10.5	0.0910011	6.17847	6.40616	6.32578	6.65894	6.32135	6.19058
10399897	Hbp1	1	1	24	17	0.149322	837.737	837.763	816.75	1010	961.632	1008.72	912.101	10399897	Hbp1	1	1	24	15	0.0460195	830.718	852.822	788.506	967.866	971.017	854.701	877.605	1.00845	0.982343	1.03582	1.04353	0.990335	1.18021	1.04011	0.234215	10399897	Hbp1	0.0124456	0.00023376	24	14	0.0644316	9.68221	9.72515	9.83235	9.79808	9.84126	9.78441
10449320	Ip6k3	1	0.0330357	24	22	0.151034	210.524	181.718	181.553	155.606	199.278	217.895	191.096	10449320	Ip6k3	0.90009	0.0330357	24	0	0.295817	325.398	256.237	202.493	186.96	230.764	270.611	245.41	0.646976	0.709181	0.896591	0.832298	0.863559	0.805198	0.7923	0.0130778	10449320	Ip6k3	0.0124456	0.00023376	24	22	0.135347	7.94951	7.43026	7.4619	7.53836	7.58157	7.90877
10531899	Klhl8	1	0.186905	24	10	0.0535315	219.444	231.267	229.392	242.297	223.423	198.183	224.001	10531899	Klhl8	1	0.652083	24	13	0.0183367	224.597	238.613	226.11	270.137	230.734	226.623	236.136	0.97706	0.969214	1.01452	0.896942	0.968316	0.874504	0.950092	0.070987	10531899	Klhl8	0.0124456	0.00023376	24	9.5	0.0342664	7.80909	7.81685	7.89966	7.96762	7.91098	7.73734
10349876	Plekha6	1	1	24	11	5.78241e-19	122.624	116.104	122.392	114.042	118.46	102.908	116.088	10349876	Plekha6	1	1	24	15	0.0510948	102.73	117.444	109.857	117.157	122.046	107.511	112.791	1.19365	0.988588	1.11411	0.973414	0.970612	0.957187	1.03293	0.469532	10349876	Plekha6	0.0124456	0.00023376	24	15	0.099002	6.77007	6.71398	6.71814	6.99822	6.90803	6.7937
10385511	Psme2	1	1	24	13	0.0117092	155.407	151.308	159.284	151.441	156.747	163.011	156.199	10385511	Psme2	1	1	24	9	0.0253792	137.868	131.036	166.042	148.551	135.574	150.84	144.985	1.12721	1.1547	0.959301	1.01945	1.15617	1.08068	1.08292	0.0559782	10385511	Psme2	0.0124456	0.00023376	24	6	0.102375	7.56504	7.90601	7.72833	7.78746	7.54195	7.53558
10412624	Pxk	1	1	24	17	0.0138888	527.752	520.244	538.434	462.61	536.259	532.45	519.625	10412624	Pxk	1	1	24	15	0	476.17	514.074	507.508	476.649	505.747	498.387	496.423	1.10833	1.012	1.06094	0.970547	1.06033	1.06835	1.04675	0.0586771	10412624	Pxk	0.0124456	0.00023376	24	5	0.0975454	8.80391	8.96648	8.77439	8.84035	8.80732	8.6983
10565609	Thrsp	1	0.366071	24	0	0.262425	408.546	203.589	288.973	154.421	199.771	258.376	252.279	10565609	Thrsp	1	0.652083	24	1	0.463451	296.447	398.73	265.034	194.554	235.151	370.38	293.383	1.37814	0.510595	1.09032	0.793718	0.849545	0.697598	0.886654	0.387022	10565609	Thrsp	0.0124456	0.00023376	24	2	0.320065	7.76244	8.21641	7.29256	7.44134	7.32503	7.64848
10414618	Tppp2	1	0.186905	24	4	0.0842695	94.5363	111.152	76.1457	87.0409	84.7961	101.187	92.4764	10414618	Tppp2	1	0.186905	24	4	0.197614	98.809	112.907	99.0275	80.6275	81.5282	88.2111	93.5185	0.956757	0.984452	0.768934	1.07954	1.04008	1.14711	0.996146	0.844004	10414618	Tppp2	0.0124456	0.00023376	24	1	0.149327	5.98631	5.86679	5.69941	5.66886	5.65855	5.95228
10361139	Traf5	1	0.186905	24	0	0.0181677	59.5706	54.0708	54.1887	52.5714	57.7303	55.1624	55.549	10361139	Traf5	1	0.186905	24	3	0.0671677	53.0759	54.1277	50.8928	49.4286	48.081	53.5255	51.5219	1.12237	0.99895	1.06476	1.06358	1.20069	1.03058	1.08016	0.0373354	10361139	Traf5	0.0124456	0.00023376	24	5.5	0.126926	6.07607	6.37739	6.04206	6.02891	5.8232	5.89077
10376446	Trim17	1	0.186905	24	16	0.0805897	111.482	109.192	118.168	120.728	121.927	104.734	114.372	10376446	Trim17	1	1	24	11	0.00594606	113.967	116.912	114.885	107.599	114.66	118.023	114.341	0.97819	0.933971	1.02858	1.12201	1.06338	0.8874	1.00225	0.994195	10376446	Trim17	0.0124456	0.00023376	24	0	0.0182009	7.19445	7.04919	6.94713	6.8378	6.91738	7.07466
10548128	Tspan9	1	0.366071	24	9	0.0709624	252.317	270.493	283.21	258.248	274.409	247.878	264.426	10548128	Tspan9	1	0.186905	24	8	0.0689733	208.727	208.571	248.174	198.221	194.935	191.798	208.404	1.20884	1.29689	1.14118	1.30283	1.4077	1.29239	1.27497	0.000302372	10548128	Tspan9	0.0124456	0.00023376	24	9	0.125575	7.81197	7.89328	8.0106	7.94691	7.81352	7.80117
10593225	Zbtb16	0.977243	0.00238095	24	22	0.297183	1467.71	1229.51	1096.79	907.35	1260.12	1865.79	1304.54	10593225	Zbtb16	0.765238	0.0104167	24	0	0.301192	2033.11	1449.5	1104.78	1100.97	1082.66	1524.87	1382.65	0.721905	0.848232	0.992769	0.824137	1.1639	1.22357	0.96242	0.577677	10593225	Zbtb16	0.0124456	0.00023376	24	0	0.324703	10.447	10.5563	10.4533	10.0361	10.235	10.5849
10413220	Zmiz1	1	0.186905	24	16	0.0728695	745.141	754.071	763.916	796.58	908.115	831.213	799.839	10413220	Zmiz1	1	0.366071	24	14	0.0553403	727.924	781.644	801.395	790.26	813.752	675.775	765.125	1.02365	0.964725	0.953233	1.008	1.11596	1.23001	1.04926	0.309928	10413220	Zmiz1	0.0124456	0.00023376	24	8	0.0857013	10.4732	10.5748	10.806	10.6273	10.4142	10.4585
10379820	Acaca	1	1	24	11	0.0788009	169.32	91.2482	153.926	97.458	82.8626	109.43	117.374	10379820	Acaca	1	0.0848214	24	4	0.0419194	110.704	127.109	110.501	106.247	81.8318	112.038	108.072	1.52949	0.717873	1.39299	0.917276	1.0126	0.976729	1.09116	0.545278	10379820	Acaca	0.0151421	0.00031003	24	5	0.216544	6.73954	7.59619	6.84119	7.02489	6.40086	6.78969
10427015	Acvr1b	1	0.652083	24	22	0.154673	236.169	207.943	208.508	173.598	252.662	241.986	220.144	10427015	Acvr1b	1	0.366071	24	18	0.084647	356.852	372.234	345.568	359.95	445.05	463.731	390.564	0.661812	0.558635	0.603378	0.482283	0.567715	0.521825	0.565941	0.000100742	10427015	Acvr1b	0.0151421	0.00031003	24	20	0.232921	9.19318	8.90942	8.89694	8.82888	9.19788	9.34247
10500183	Adamtsl4	1	0.366071	24	22	0.257763	283.028	229.921	198.542	178.487	240.763	255.616	231.059	10500183	Adamtsl4	0.90009	0.0330357	24	22	0.21893	237.016	190.372	188.499	182.812	224.344	248.22	211.877	1.19413	1.20775	1.05328	0.976344	1.07318	1.02979	1.08908	0.0616633	10500183	Adamtsl4	0.0151421	0.00031003	24	19	0.135835	7.84247	7.78316	7.95872	7.93054	8.11387	8.18076
10473965	Arhgap1	1	1	24	5	0.0874413	118.138	116.762	119.884	97.5027	103.704	108.966	110.826	10473965	Arhgap1	1	1	24	7	0.0106314	104.521	122.981	107.841	109.113	111.993	81.9373	106.398	1.13028	0.94943	1.11168	0.893596	0.925985	1.32987	1.05681	0.512596	10473965	Arhgap1	0.0151421	0.00031003	24	5	0.211489	7.36595	7.73813	7.71214	7.63736	7.316	7.30836
10425686	Ccdc134	1	0.652083	24	6	0.0834605	309.957	384.983	345.711	316.068	318.554	382.109	342.897	10425686	Ccdc134	0.90009	0.0330357	24	6	0.341401	286.909	325.991	320.567	255.321	221.876	229.391	273.343	1.08034	1.18096	1.07844	1.23792	1.43573	1.66575	1.27986	0.017636	10425686	Ccdc134	0.0151421	0.00031003	24	3	0.167443	8.38495	8.27873	8.13118	7.89067	7.61039	8.20823
10576807	Cd209d	1	1	24	5	0.0487578	38.8378	32.3016	39.9428	33.6498	24.3899	34.6452	33.9612	10576807	Cd209d	1	0.652083	24	6	0.216076	38.6183	44.9296	43.9457	37.5622	33.5998	34.9316	38.9312	1.00569	0.718938	0.908911	0.895844	0.725893	0.991801	0.874512	0.0608339	10576807	Cd209d	0.0151421	0.00031003	24	5	0.1935	5.84276	6.56517	5.89398	5.74514	5.71795	5.67862
10587284	Elovl5	1	1	24	9	0.0377208	340.108	294.427	349.115	302.036	293.375	337.469	319.422	10587284	Elovl5	0.90009	0.0330357	24	4	0.0873242	289.357	311.609	249.003	265.618	243.475	285.598	274.11	1.17539	0.94486	1.40205	1.1371	1.20495	1.18162	1.17433	0.0319133	10587284	Elovl5	0.0151421	0.00031003	24	4.5	0.094572	8.25267	8.77411	8.3274	8.44121	8.12703	8.23547
10361246	G0s2	0.977243	0.0104167	24	0	0.648732	574.611	310.39	285.271	228.999	204.717	444.751	341.456	10361246	G0s2	1	0.0848214	24	2	0.501523	468.19	313.94	274.279	208.306	251.721	411.555	321.332	1.2273	0.988692	1.04008	1.09934	0.813269	1.08066	1.04156	0.374122	10361246	G0s2	0.0151421	0.00031003	24	0	0.238224	7.52919	7.03269	6.64778	6.74355	6.97816	7.61323
10469278	Il2ra	1	0.652083	24	0	0.0561895	29.1479	30.606	28.5012	28.4097	29.3523	33.1599	29.8628	10469278	Il2ra	1	1	24	7	0.0376049	27.8739	27.1284	28.9239	25.9905	26.3745	29.4433	27.6224	1.04571	1.12819	0.985386	1.09308	1.11291	1.12623	1.08192	0.0173343	10469278	Il2ra	0.0151421	0.00031003	24	4	0.163752	4.44783	4.64513	4.49615	4.33308	4.44791	4.38802
10486203	Ino80	1	1	24	17	0.0126459	240.807	242.955	260.434	229.901	245.985	253.834	245.653	10486203	Ino80	1	0.0848214	24	16	0.152492	235.666	252.166	271.379	292.823	310.329	278.617	273.497	1.02182	0.963472	0.959668	0.785118	0.792659	0.911051	0.905631	0.0674087	10486203	Ino80	0.0151421	0.00031003	24	13	0.139922	8.1729	8.21603	8.32044	8.53645	8.41391	8.2824
10399555	Kcnf1	1	0.366071	24	4	0.236542	94.7339	110.936	87.9776	66.0199	72.8185	109.014	90.25	10399555	Kcnf1	1	0.366071	24	4	0.181528	111.575	132.429	97.4652	95.1199	62.6019	93.3868	98.763	0.849062	0.837701	0.902657	0.694069	1.1632	1.16734	0.935671	0.295803	10399555	Kcnf1	0.0151421	0.00031003	24	1	0.314832	6.67407	7.42099	6.39866	6.10935	6.60766	7.32523
10368675	Marcks	1	0.366071	24	8	0.237372	191.839	186.372	230.203	182.413	138.658	135.867	177.559	10368675	Marcks	1	0.186905	24	8	0.443239	115.977	198.717	182.026	180.756	115.842	129.593	153.818	1.65412	0.937875	1.26467	1.00917	1.19696	1.04842	1.1852	0.137312	10368675	Marcks	0.0151421	0.00031003	24	7	0.387912	8.01881	8.65188	8.67361	8.51599	7.9439	7.67786
10471878	Mir181a-2	1	0.652083	24	22	0.149598	74.6739	70.6787	55.9137	62.879	72.8103	61.864	66.4699	10471878	Mir181a-2	1	0.186905	24	13	0.174859	67.5806	76.0221	90.2362	110.688	87.1239	91.9568	87.268	1.10496	0.929713	0.619636	0.568073	0.835709	0.672751	0.788474	0.0537462	10471878	Mir181a-2	0.0151421	0.00031003	24	16	0.220837	6.26031	6.01652	6.13393	6.0469	6.53042	6.46398
10407481	Pfkp	1	1	24	5	0.0235672	82.7376	90.5109	86.3036	88.6752	80.5804	83.2319	85.3399	10407481	Pfkp	1	1	24	5	0.00216139	68.8065	75.1718	61.5903	79.3933	69.4734	67.7144	70.3583	1.20247	1.20405	1.40125	1.11691	1.15987	1.22916	1.21895	0.00101626	10407481	Pfkp	0.0151421	0.00031003	24	5	0.207557	6.26308	6.48976	6.28205	6.35583	5.80446	5.97
10480347	Pip4k2a	1	0.366071	24	8	0.0932349	161.175	141.426	158.634	153.939	140.494	118.508	145.696	10480347	Pip4k2a	1	1	24	9	0	144.115	128.228	126.52	135.305	129.904	129.316	132.231	1.11838	1.10292	1.25383	1.13772	1.08152	0.916426	1.1018	0.0655664	10480347	Pip4k2a	0.0151421	0.00031003	24	5	0.130652	7.68843	8.2577	7.75975	7.90992	7.53696	7.65079
10571266	Ppp2cb	1	1	24	17	0.0155061	648.767	648.429	661.927	674.96	674.193	654.082	660.393	10571266	Ppp2cb	1	0.366071	24	6	0.0495576	734.473	739.698	706.638	721.805	699.645	663.004	710.877	0.88331	0.876612	0.936727	0.9351	0.963621	0.986543	0.930319	0.0126727	10571266	Ppp2cb	0.0151421	0.00031003	24	5	0.0572332	9.96267	9.98878	9.91836	9.92181	9.79522	9.86148
10565924	Relt	1	0.0848214	24	8	0.223846	212.524	248.429	261.4	242.255	179.789	199.483	223.98	10565924	Relt	0.90009	0.0330357	24	10	0.294551	108.87	191.353	171.675	169.034	145.604	106.692	148.871	1.9521	1.29828	1.52265	1.43318	1.23478	1.8697	1.55178	0.000851308	10565924	Relt	0.0151421	0.00031003	24	8	0.252762	7.16354	7.13861	7.25561	7.28303	6.71675	6.86244
10467979	Scd1	1	0.652083	24	2	0.273285	1577.01	1098.98	1629.52	647.14	840.711	880.509	1112.31	10467979	Scd1	1	0.652083	24	5	0.590676	1311.18	2668.33	1480.92	753.324	829.983	1358.76	1400.42	1.20274	0.411861	1.10034	0.859046	1.01293	0.648026	0.872491	0.345559	10467979	Scd1	0.0151421	0.00031003	24	6	0.313602	10.5017	12.283	10.7776	10.82	10.1227	10.6129
10421648	Slc25a30	1	0.652083	24	0	0.118451	109.531	123.279	109.765	87.7057	113.584	136.572	113.406	10421648	Slc25a30	0.765238	0.0104167	24	20	0.446226	462.817	310.545	173.517	185.086	477.758	465.9	345.937	0.236662	0.396978	0.632588	0.473866	0.237744	0.293136	0.378496	0.0081425	10421648	Slc25a30	0.0151421	0.00031003	24	20	0.763095	9.28427	8.37771	7.875	8.42334	9.13776	9.78078
10540059	Slc41a3	1	0.0330357	24	14	0.174542	1441.95	1402.78	1542.07	1747.3	1711.03	1606.33	1575.24	10540059	Slc41a3	1	0.0848214	24	10	0.106222	893.399	1115.81	1189.24	1176.63	1130.06	990.161	1082.55	1.61401	1.25719	1.29669	1.485	1.51411	1.62229	1.46488	0.000315144	10540059	Slc41a3	0.0151421	0.00031003	24	10	0.222527	10.434	10.4698	10.7164	10.6984	10.3541	10.4069
10608696	Snrnp40	1	1	24	13	0.0530335	155.608	130.964	138.615	132.471	147.286	142.12	141.178	10608696	Snrnp40	1	1	24	9	0.0114591	137.416	145.332	139.485	140.018	145.216	135.718	140.531	1.13238	0.90114	0.993767	0.946096	1.01426	1.04717	1.0058	0.893946	10608696	Snrnp40	0.0151421	0.00031003	24	15	0.0755614	7.4513	7.50458	7.53631	7.63481	7.63577	7.5609
10562812	Spib	1	0.0848214	24	18	0.0930333	28.1895	25.7324	27.7016	27.3249	37.5926	32.5682	29.8515	10562812	Spib	1	1	24	15	0.0485787	30.7035	26.9775	27.1069	23.0087	27.475	31.8623	27.8557	0.91812	0.953848	1.02194	1.18759	1.36825	1.02216	1.07865	0.336518	10562812	Spib	0.0151421	0.00031003	24	4	0.150904	5.06349	5.70969	5.00962	4.73552	4.79621	4.878
10425695	Srebf2	1	1	24	11	0.0119789	196.635	168.69	196.327	172.531	170.351	158.646	177.197	10425695	Srebf2	0.90009	0.0330357	24	5	0.0581037	162.687	189.171	176.628	158.276	155.843	160.503	167.185	1.20867	0.891735	1.11153	1.09007	1.0931	0.98843	1.06392	0.24986	10425695	Srebf2	0.0151421	0.00031003	24	6	0.0889257	7.56395	7.83581	7.79906	7.7317	7.47086	7.56309
10380887	Tcap	1	1	24	13	0.0457498	3290.41	2712.34	2684.41	2970.36	3035.92	2942.22	2939.28	10380887	Tcap	1	0.652083	24	18	0.173036	7244.15	6086.93	5971.55	5969.23	7394.26	7212.13	6646.38	0.454216	0.4456	0.449533	0.497611	0.410579	0.407954	0.444249	1.68335e-05	10380887	Tcap	0.0151421	0.00031003	24	18	0.168716	10.8461	10.4332	10.5399	10.7266	10.9466	10.8736
10375472	Timd4	1	0.186905	24	20	0.078329	51.2071	49.8993	45.6798	53.115	53.8816	54.5656	51.3914	10375472	Timd4	1	0.652083	24	22	0.166198	60.206	52.068	34.4698	40.5179	47.6871	46.8052	46.959	0.850532	0.958348	1.32521	1.3109	1.1299	1.1658	1.12345	0.251482	10375472	Timd4	0.0151421	0.00031003	24	3	0.113872	5.56232	6.16677	5.43431	5.21571	5.5445	5.40128
10583145	Tmem123	1	0.186905	24	6	0.0599181	385.191	367.685	409.081	367.822	328.662	363.219	370.277	10583145	Tmem123	1	1	24	11	0.00717619	380.409	441.063	448.446	557.675	446.431	451.292	454.219	1.01257	0.833632	0.91222	0.659563	0.736198	0.804843	0.826504	0.0276111	10583145	Tmem123	0.0151421	0.00031003	24	6	0.167202	9.43669	9.88932	9.41401	9.57726	9.40297	9.30273
10368144	Tnfaip3	1	0.186905	24	9	0.0989843	72.9293	79.2407	85.1562	80.3604	78.0342	64.0264	76.6245	10368144	Tnfaip3	1	0.186905	24	8	0.187158	77.8294	86.7809	90.3253	91.2668	67.6945	75.1852	81.5137	0.937041	0.913112	0.942772	0.880499	1.15274	0.851582	0.946291	0.191447	10368144	Tnfaip3	0.0151421	0.00031003	24	5	0.111518	6.48659	6.3805	6.26044	6.37313	6.3112	6.25057
10491136	Tnik	1	1	24	15	0.0126079	440.96	407.214	430.874	396.749	436.921	427.854	423.429	10491136	Tnik	1	1	24	15	0.0242125	327.776	326.348	316.122	380.076	384.075	316.502	341.816	1.34531	1.24779	1.363	1.04387	1.13759	1.35182	1.24823	0.00413994	10491136	Tnik	0.0151421	0.00031003	24	13	0.269132	8.36099	8.53142	8.79885	8.83772	8.71789	8.66493
10408032	Zfp187	1	0.0848214	24	14	0.0637117	313.355	313.984	317.325	334.219	392.404	343.28	335.761	10408032	Zfp187	1	0.652083	24	14	0.19083	310.983	328.741	338.86	408.493	411	363.756	360.305	1.00763	0.955111	0.936449	0.818175	0.954755	0.943712	0.935972	0.0679579	10408032	Zfp187	0.0151421	0.00031003	24	12	0.046365	7.91436	8.11441	8.04799	8.29847	8.19587	8.12189
10577973	Adrb3	1	1	24	9	0	23.4885	20.2338	23.1919	23.1392	21.3608	14.9244	21.0564	10577973	Adrb3	1	1	24	15	0	21.0318	21.2603	19.4934	18.252	23.0023	18.759	20.2998	1.11681	0.951718	1.18973	1.26776	0.928637	0.795582	1.04171	0.611543	10577973	Adrb3	0.0183135	0.00040883	24	5	0.0880984	5.02739	5.54511	4.95095	4.94757	4.87355	4.895
10525542	Bcl7a	1	1	24	15	0.080757	269.956	244.238	228.27	224.191	296.488	261.884	254.171	10525542	Bcl7a	1	1	24	11	0.0418527	247.069	253.6	230.951	216.59	257.511	239.881	240.934	1.09263	0.963083	0.988395	1.03509	1.15136	1.09173	1.05371	0.132303	10525542	Bcl7a	0.0183135	0.00040883	24	19	0.102036	8.21033	7.96995	8.1897	8.17367	8.31888	8.36069
10434869	Ccdc50	1	0.652083	24	10	0.0766292	1307.31	1347.06	1365.55	1468.38	1255.04	1266.74	1335.01	10434869	Ccdc50	1	0.186905	24	12	0.119968	1059.58	1132.27	1273.57	1307.23	1232.49	1185.5	1198.44	1.23381	1.1897	1.07223	1.12327	1.0183	1.06852	1.11764	0.0116175	10434869	Ccdc50	0.0183135	0.00040883	24	11	0.0677408	10.0182	10.0955	10.1901	10.268	10.0492	10.0975
10443854	Cyp4f39	1	1	24	9	0.23072	241.417	155.231	195.348	191.971	98.5697	153.397	172.656	10443854	Cyp4f39	1	1	24	7	0	71.5403	67.7416	84.0694	67.5562	86.3747	60.2086	72.9151	3.37455	2.29152	2.32365	2.84165	1.14119	2.54776	2.42005	0.0053436	10443854	Cyp4f39	0.0183135	0.00040883	24	7.5	0.209311	6.2057	5.8019	6.76605	5.60545	5.64815	5.47976
10402444	Dicer1	1	1	24	13	0.0915142	483.582	471.367	615.731	538.032	491.09	524.495	520.716	10402444	Dicer1	1	0.366071	24	12	0.0829408	508.985	565.706	565.049	591.318	586.362	501.915	553.223	0.950093	0.833237	1.08969	0.909886	0.83752	1.04499	0.944236	0.244107	10402444	Dicer1	0.0183135	0.00040883	24	8	0.0280651	9.31596	9.37377	9.42893	9.50874	9.31995	9.34952
10352448	Dusp10	1	1	24	11	0.0641492	417.054	426.075	491.836	458.308	443.532	353.955	431.793	10352448	Dusp10	1	1	24	13	0.152604	507.961	683.174	611.494	694.565	730.246	457.884	614.221	0.821037	0.623669	0.804318	0.659849	0.607374	0.773024	0.714878	0.00365317	10352448	Dusp10	0.0183135	0.00040883	24	10.5	0.254827	9.26284	9.67144	9.93474	9.81528	9.84917	9.4443
10447141	Eml4	1	0.366071	24	8	0.0911029	74.5501	64.7804	70.8317	69.9457	60.6796	59.9836	66.7952	10447141	Eml4	1	1	24	9	0.0774379	60.4417	75.6467	67.1102	85.5607	62.8899	63.3209	69.1617	1.23342	0.856354	1.05545	0.817498	0.964854	0.947297	0.979146	0.606557	10447141	Eml4	0.0183135	0.00040883	24	5	0.160287	6.60507	7.24393	6.7383	6.73034	6.61162	6.63034
10492971	Fcrl1	1	1	24	9	0.0776104	16.0741	17.3762	17.9591	16.6586	19.6566	15.9861	17.2851	10492971	Fcrl1	1	0.652083	24	1	0.0326026	17.137	16.9732	16.4393	15.8205	17.1347	16.2306	16.6225	0.937974	1.02375	1.09245	1.05298	1.14718	0.984933	1.03988	0.258052	10492971	Fcrl1	0.0183135	0.00040883	24	3	0.0958766	4.88306	5.43259	4.93954	4.74871	4.83825	4.92725
10481540	Fnbp1	1	1	24	15	0.0326075	153.097	124.306	136.605	138.176	140.509	146.176	139.811	10481540	Fnbp1	1	1	24	9	0	118.973	135.779	110.992	147.157	127.663	128.631	128.199	1.28682	0.915499	1.23077	0.93897	1.10062	1.13639	1.10151	0.183203	10481540	Fnbp1	0.0183135	0.00040883	24	6	0.230481	7.51693	8.03275	7.76752	7.89371	7.66222	7.46185
10405211	Gadd45g	1	0.366071	24	17	0.20624	489.237	230.693	370.814	386.226	914.227	453.897	474.182	10405211	Gadd45g	0.90009	0.0330357	24	18	0.159729	479.134	478.644	422.445	498.694	573.3	559.773	501.998	1.02109	0.481972	0.877782	0.774475	1.59468	0.810858	0.926808	0.747013	10405211	Gadd45g	0.0183135	0.00040883	24	16.5	0.626737	8.61883	8.09348	8.5945	9.75249	9.73123	8.9826
10607300	Gm10437	1	0.366071	24	10	0.103144	26.2377	26.8063	32.6493	29.0293	38.9997	21.9766	29.2832	10607300	Gm10437	1	1	24	11	0.17962	25.5184	40.0764	28.259	34.9709	33.5474	18.7785	30.1918	1.02819	0.668879	1.15536	0.830098	1.16252	1.17031	1.00256	0.772634	10607300	Gm10437	0.0183135	0.00040883	24	13.5	0.404401	5.19367	5.2295	5.92391	6.0497	6.36502	6.06284
10507099	Gm12824	1	1	24	9	0.0591224	80.281	84.7611	76.6466	81.8151	71.1829	69.0818	77.2947	10507099	Gm12824	1	0.652083	24	4	0.313901	92.3564	92.8418	77.0417	65.3001	66.5611	76.7437	78.4741	0.869252	0.912963	0.994871	1.25291	1.06944	0.900162	0.999932	0.795025	10507099	Gm12824	0.0183135	0.00040883	24	6	0.179223	6.44052	6.29735	6.57553	6.36267	6.22785	6.1932
10427026	Grasp	1	1	24	13	0	217.139	204.007	245.637	186.919	273.867	214.824	223.732	10427026	Grasp	1	1	24	15	0.0350647	209.113	200.925	204.108	199.421	217.891	225.985	209.574	1.03838	1.01534	1.20347	0.937305	1.2569	0.950611	1.067	0.275268	10427026	Grasp	0.0183135	0.00040883	24	14	0.102926	7.12306	6.66617	6.99915	7.19158	7.01234	7.00074
10362513	Hs3st5	1	1	24	15	0.0246915	283.756	276.271	272.146	314.488	314.252	275.139	289.342	10362513	Hs3st5	1	0.366071	24	13	0.222385	240.151	283.386	311.045	352.414	367.789	306.287	310.179	1.18157	0.97489	0.874939	0.892382	0.854437	0.898306	0.946088	0.204875	10362513	Hs3st5	0.0183135	0.00040883	24	13	0.242248	7.81635	7.86708	8.19321	8.38085	8.26179	8.10689
10557326	Il4ra	1	0.0848214	24	22	0.0862331	123.391	110.687	120.576	107.581	120.769	128.423	118.571	10557326	Il4ra	1	1	24	7	0.111848	141.485	135.187	126.422	104.056	113.178	128.35	124.78	0.872114	0.818769	0.953751	1.03388	1.06707	1.00056	0.957691	0.283226	10557326	Il4ra	0.0183135	0.00040883	24	5	0.129111	7.00199	7.53352	7.1605	7.14885	7.02948	6.91217
10352916	Mir29b-2	1	0.652083	24	16	0.0486185	41.6534	34.6529	45.1125	43.6866	51.3254	30.9078	41.2231	10352916	Mir29b-2	1	0.186905	24	12	0.315319	31.7863	56.8188	54.995	71.9208	64.2627	47.176	54.4932	1.31042	0.609885	0.820303	0.607426	0.798682	0.65516	0.800313	0.0558422	10352916	Mir29b-2	0.0183135	0.00040883	24	13.5	0.156327	5.2093	5.31214	5.533	5.75494	5.82502	5.38153
10370497	Pdxk	1	0.0848214	24	20	0.0803436	157.533	152.165	131.902	145.602	165.385	157.05	151.606	10370497	Pdxk	1	0.0848214	24	20	0.166771	166.721	135.261	155.215	148.94	175.392	189.783	161.886	0.944892	1.12497	0.8498	0.977589	0.942946	0.827523	0.94462	0.200936	10370497	Pdxk	0.0183135	0.00040883	24	19	0.126954	7.66275	7.62256	7.53311	7.71314	7.76211	7.81469
10391837	Plcd3	1	1	24	15	0.0489638	85.5204	105.822	93.6713	97.0408	107.568	87.0497	96.1119	10391837	Plcd3	1	1	24	15	0.0185264	99.0194	105.219	97.1284	91.5701	107.091	100.778	100.134	0.863673	1.00573	0.964407	1.05974	1.00445	0.86378	0.960298	0.270272	10391837	Plcd3	0.0183135	0.00040883	24	6	0.127555	7.08091	6.96895	6.94504	6.86359	6.69546	6.71272
10494978	Ptpn22	1	0.186905	24	17	0.00580535	27.8062	25.6267	28.8181	27.2609	31.5394	27.9649	28.1694	10494978	Ptpn22	1	0.652083	24	1	0.0807474	28.4418	29.056	28.0131	26.8448	20.0172	30.4927	27.1443	0.977651	0.881976	1.02874	1.0155	1.57561	0.917101	1.0661	0.661519	10494978	Ptpn22	0.0183135	0.00040883	24	4	0.17269	4.72854	5.41844	4.74777	4.54642	4.55615	4.70753
10399696	Rnf144a	1	0.366071	24	10	0.153145	98.8394	119.94	109.48	115.995	108.613	99.8256	108.782	10399696	Rnf144a	0.765238	0.0104167	24	8	0.0886266	99.7535	108.628	110.375	107.708	91.9294	99.5888	102.997	0.990837	1.10414	0.991893	1.07694	1.18148	1.00238	1.05794	0.114715	10399696	Rnf144a	0.0183135	0.00040883	24	4	0.106137	7.4975	7.57115	7.52595	7.41735	7.25149	7.37585
10390022	Rsad1	1	1	24	9	0.0173878	95.7884	92.7428	90.4537	82.7559	91.0227	90.9182	90.6136	10390022	Rsad1	1	0.366071	24	20	0.0634041	96.5459	93.2841	88.5588	98.7352	99.2659	105.118	96.918	0.992154	0.994197	1.0214	0.83816	0.916958	0.864917	0.937964	0.0987986	10390022	Rsad1	0.0183135	0.00040883	24	18	0.155047	7.24959	6.75917	6.99553	7.25973	7.24754	7.27318
10593430	Sik2	1	1	24	11	0.00882469	261.895	252.392	284.286	257.366	268.488	255.716	263.357	10593430	Sik2	1	1	24	17	0.0161296	277.339	348.335	261.737	302.039	316.711	307.424	302.264	0.944316	0.724565	1.08615	0.852096	0.847737	0.831801	0.881112	0.0613935	10593430	Sik2	0.0183135	0.00040883	24	6	0.0782484	8.50362	9.00969	8.59717	8.73834	8.56026	8.49874
10429160	St3gal1	1	1	24	7	0.0905059	254.105	228.009	232.96	202.638	209.172	245.085	228.661	10429160	St3gal1	1	0.0848214	24	6	0.315994	222.856	266.834	253.71	204.038	184.27	181.032	218.79	1.14022	0.854497	0.918214	0.993139	1.13514	1.35382	1.06584	0.548107	10429160	St3gal1	0.0183135	0.00040883	24	5	0.124762	8.24115	8.48154	8.13879	8.3035	7.98605	8.17415
10596148	Trf	1	0.0848214	24	6	0.35295	314.21	315.031	391.779	240.423	188.058	222.893	278.732	10596148	Trf	0.587897	0.000297619	24	4	0.128713	282.429	449.687	270.613	248.951	204.82	268.764	287.544	1.11253	0.700556	1.44775	0.965746	0.918162	0.829324	0.995677	0.808859	10596148	Trf	0.0183135	0.00040883	24	5	0.35105	8.86525	9.99362	8.85386	8.85712	8.50814	8.37365
10606989	Tsc22d3	1	0.186905	24	0	0.0489332	513.201	387.87	446.183	365.247	488.029	468.107	444.773	10606989	Tsc22d3	0.765238	0.0104167	24	0	0.323056	768.803	649.676	525.424	519.186	576.325	761.971	633.564	0.667532	0.59702	0.849188	0.703498	0.846795	0.614337	0.713062	0.0043928	10606989	Tsc22d3	0.021131	0.000472469	24	22.5	0.226239	10.4087	10.0272	9.81268	10.0968	10.1778	10.296
10440522	Adamts1	1	1	24	13	0.0135788	281.971	235.542	286.087	259.133	245.198	231.955	256.648	10440522	Adamts1	1	1	24	13	0.0315624	281.782	258.476	220.972	272.417	332.152	260.159	270.993	1.00067	0.91127	1.29467	0.951237	0.73821	0.891591	0.964608	0.506387	10440522	Adamts1	0.0220008	0.000536109	24	13	0.299417	7.97484	7.70225	8.29712	8.60052	8.34046	8.14131
10441787	Airn	1	1	24	9	0.0532072	905.752	839.55	761.076	722.517	756.216	771.207	792.719	10441787	Airn	1	0.652083	24	5	0.0993513	700.74	827.075	722.568	746.086	655.515	641.033	715.503	1.29257	1.01508	1.05329	0.968409	1.15362	1.20307	1.11434	0.0748777	10441787	Airn	0.0220008	0.000536109	24	5	0.0630315	9.67096	9.7607	9.73483	9.72148	9.3684	9.53669
10458355	Apbb3	1	1	24	15	0.0999981	147.19	124.389	141.014	135.326	169.607	160.022	146.258	10458355	Apbb3	1	1	24	15	0	149.078	183.049	138.565	163.364	177.787	158.33	161.696	0.987333	0.679537	1.01767	0.828372	0.953985	1.01069	0.91293	0.175718	10458355	Apbb3	0.0220008	0.000536109	24	17.5	0.160047	7.25754	7.21756	7.31474	7.4439	7.3572	7.4012
10607250	Apex2	1	0.366071	24	14	0.0733404	182.932	189.495	203.62	220.531	185.752	205.238	197.928	10607250	Apex2	1	0.366071	24	17	0.144543	148.476	172.715	163.12	187.95	206.441	183.988	177.115	1.23206	1.09715	1.24828	1.17335	0.899784	1.11549	1.12769	0.069548	10607250	Apex2	0.0220008	0.000536109	24	13	0.236499	7.87127	7.9037	8.30926	8.25848	8.20632	8.11628
10362294	Arhgap18	1	0.366071	24	9	0.182956	168.879	174.325	189.327	213.423	158.243	105.623	168.303	10362294	Arhgap18	1	0.366071	24	10	0.249234	108.915	160.017	130.969	196.185	130.226	122.652	141.494	1.55056	1.08941	1.44559	1.08787	1.21514	0.861156	1.20829	0.074441	10362294	Arhgap18	0.0220008	0.000536109	24	9	0.200118	6.8231	7.11734	7.28524	7.35665	7.02462	6.88991
10555235	Arrb1	1	1	24	13	0	306.002	278.797	301.674	276.1	286.286	268.119	286.163	10555235	Arrb1	1	0.186905	24	9	0.0875992	171.724	205.007	234.217	209.055	192.859	191.852	200.786	1.78195	1.35994	1.28801	1.32071	1.48444	1.39753	1.43876	0.000464215	10555235	Arrb1	0.0220008	0.000536109	24	5	0.113144	8.17403	8.58286	8.32245	8.42353	8.14547	8.15637
10409876	Ctla2a	0.977243	0.0104167	24	16	0.319534	34.672	31.0939	41.127	47.4254	52.934	42.4946	41.6245	10409876	Ctla2a	1	1	24	15	0.163855	30.9651	30.2495	25.2637	34.7888	45.9566	38.4904	34.2857	1.11971	1.02792	1.62791	1.36323	1.15183	1.10403	1.23244	0.0266348	10409876	Ctla2a	0.0220008	0.000536109	24	13	0.127824	4.5187	4.63326	4.72671	4.8504	4.79302	4.65688
10399680	Cys1	0.977243	0.0104167	24	21	0.243857	69.5526	60.781	53.6045	58.3281	74.0786	76.0365	65.3969	10399680	Cys1	1	1	24	11	0.14699	67.4025	57.085	54.4948	55.2206	70.3256	69.7037	62.372	1.0319	1.06475	0.983664	1.05627	1.05337	1.09085	1.0468	0.0259658	10399680	Cys1	0.0220008	0.000536109	24	18	0.129047	5.92331	5.3454	5.68057	5.73376	5.86307	5.84004
10348194	Efhd1	1	0.366071	24	9	0.299846	95.9251	103.883	125.224	112.7	69.0382	83.999	98.4617	10348194	Efhd1	0.765238	0.0104167	24	6	0.202145	77.7901	95.9013	90.7084	88.3961	71.0423	74.403	83.0402	1.23313	1.08323	1.38051	1.27495	0.97179	1.12897	1.17876	0.0334834	10348194	Efhd1	0.0220008	0.000536109	24	9	0.253017	6.22182	7.00487	6.93624	6.93917	6.2997	6.23812
10555438	Fchsd2	1	1	24	11	0	138.338	128.916	151.798	127.292	137.156	126.546	135.008	10555438	Fchsd2	1	1	24	11	0	115.4	142.747	117.113	142.988	135.865	136.088	131.7	1.19877	0.90311	1.29617	0.89023	1.0095	0.929889	1.03795	0.714817	10555438	Fchsd2	0.0220008	0.000536109	24	5.5	0.142044	7.01922	7.96388	7.22067	7.23514	7.14574	6.96406
10507908	Fhl3	1	1	24	17	0.0856848	1524.5	1571.82	1627.99	1228.02	1909.88	1828.35	1615.1	10507908	Fhl3	1	1	24	15	0.0124498	1699.98	2181.86	1615.15	1919.75	2144.85	1763.37	1887.49	0.896776	0.720405	1.00795	0.639679	0.890452	1.03685	0.865353	0.0876344	10507908	Fhl3	0.0220008	0.000536109	24	15	0.120067	11.349	11.2638	11.1661	11.4336	11.6114	11.419
10462818	Hhex	1	1	24	7	0.0294211	45.8638	39.3083	52.363	37.6303	42.6341	43.2135	43.5022	10462818	Hhex	1	1	24	9	0.142001	37.2613	49.64	49.0983	45.5957	39.8071	42.4262	43.9714	1.23087	0.791868	1.06649	0.825304	1.07102	1.01856	1.00068	0.88008	10462818	Hhex	0.0220008	0.000536109	24	5	0.141641	4.99143	5.20834	5.08401	4.80184	4.97062	4.97407
10576971	Irs2	1	0.366071	24	16	0.111754	176.511	176.389	206.425	179.392	209.701	195.841	190.71	10576971	Irs2	1	1	24	13	0.0355305	188.466	212.084	194.833	197.319	213.685	172.834	196.537	0.936566	0.831694	1.0595	0.909147	0.981356	1.13312	0.975229	0.527725	10576971	Irs2	0.0220008	0.000536109	24	13	0.206115	7.66748	7.64898	8.06443	8.30412	7.80663	7.71688
10473125	Itga4	1	0.652083	24	10	0.157138	101.653	103.767	121.758	132.545	108.195	94.6777	110.432	10473125	Itga4	1	1	24	7	0.0103363	228.692	221.736	271.871	202.178	219.89	223.707	228.012	0.444497	0.467974	0.447851	0.655583	0.492041	0.423222	0.488528	0.000122658	10473125	Itga4	0.0220008	0.000536109	24	6	0.192333	7.98895	8.12187	7.937	7.74854	7.592	7.63456
10420247	Mcpt4	1	1	24	9	0.0618421	69.4645	51.1676	62.1963	54.8081	47.0899	53.8051	56.4219	10420247	Mcpt4	1	0.366071	24	8	0.0851095	53.9953	51.3959	57.8782	51.8931	39.488	47.7394	50.3983	1.28649	0.995559	1.07461	1.05617	1.19251	1.12706	1.12207	0.0400521	10420247	Mcpt4	0.0220008	0.000536109	24	3.5	0.125342	6.09069	6.71249	6.0853	5.85561	6.14233	6.03962
10505438	Orm1	1	0.366071	24	5	0.120822	41.0833	42.9158	38.3271	36.4946	38.4294	32.0177	38.2113	10505438	Orm1	1	1	24	9	0.0436099	36.3755	49.6307	36.6281	30.9909	38.4294	41.64	38.9491	1.12942	0.864702	1.04639	1.17759	1	0.768917	0.997836	0.78103	10505438	Orm1	0.0220008	0.000536109	24	4	0.122358	5.57056	6.44311	5.34487	5.29574	5.18959	5.32387
10363773	Rhobtb1	1	1	24	9	0	240.744	245.427	252.146	229.605	258.704	250.041	246.111	10363773	Rhobtb1	1	1	24	7	0.0394929	383.556	417.327	398.463	308.002	387.07	368.56	377.163	0.627663	0.588093	0.632798	0.745465	0.668366	0.678427	0.656802	0.000157292	10363773	Rhobtb1	0.0220008	0.000536109	24	17	0.237121	8.0552	7.90261	7.93692	8.31891	8.27586	8.27129
10375343	Rnf145	1	0.652083	24	1	0.11058	139.257	122.468	109.887	102.933	134.013	119.915	121.412	10375343	Rnf145	1	1	24	9	0.0406938	155.842	121.462	120.068	141.874	132.942	139.367	135.259	0.893581	1.00828	0.915206	0.725521	1.00806	0.860432	0.901847	0.0732654	10375343	Rnf145	0.0220008	0.000536109	24	2	0.169359	7.89677	7.96717	7.64969	7.60417	7.61165	7.70952
10368720	Slc16a10	1	1	24	7	0.0598769	355.059	354.126	362.98	310.303	328.742	290.031	333.54	10368720	Slc16a10	1	0.0848214	24	12	0.11348	314.853	398.83	387.977	391.772	350.528	326.845	361.801	1.1277	0.887912	0.93557	0.79205	0.937849	0.887367	0.928074	0.142364	10368720	Slc16a10	0.0220008	0.000536109	24	7.5	0.107105	8.96917	9.02754	9.08403	9.01381	8.85429	8.88933
10571444	Slc7a2	1	0.186905	24	4	0.119429	460.295	419.309	397.445	387.023	336.549	366.157	394.463	10571444	Slc7a2	1	0.0848214	24	21	0.134395	705.451	611.954	482.623	557.44	619.435	635.936	602.14	0.652482	0.685196	0.823511	0.694285	0.543316	0.575777	0.662428	0.00100954	10571444	Slc7a2	0.0220008	0.000536109	24	21.5	0.278826	9.58818	9.30406	9.07263	9.19386	9.54737	9.57489
10517948	Spen	1	1	24	7	0.00237753	418.525	396.949	418.736	349.458	407.686	404.663	399.336	10517948	Spen	0.90009	0.0330357	24	8	0.0564342	402.31	423.241	460.341	408.353	400.463	369.7	410.735	1.04031	0.93788	0.909621	0.855775	1.01804	1.09457	0.976032	0.478449	10517948	Spen	0.0220008	0.000536109	24	4.5	0.0488399	8.45665	8.47039	8.44711	8.35198	8.24249	8.31157
10522024	Tbc1d1	1	0.0848214	24	2	0.135447	769.931	722.117	735.751	544.123	632.331	664.249	678.084	10522024	Tbc1d1	1	0.0848214	24	1	0.326884	1393.52	1106	927.665	658.027	802.777	1083.35	995.224	0.552507	0.652906	0.793121	0.826901	0.78768	0.613145	0.704377	0.0101809	10522024	Tbc1d1	0.0220008	0.000536109	24	1	0.366062	9.75012	9.2788	9.16677	8.78451	8.95036	9.20943
10452633	Tgif1	1	0.366071	24	6	0.092264	123.567	130.311	119.3	112.882	121.684	112.605	120.058	10452633	Tgif1	0.90009	0.0330357	24	6	0.158974	139.037	180.739	143.3	126.922	122.622	98.8278	135.241	0.888739	0.720989	0.832517	0.889383	0.99235	1.1394	0.910564	0.147809	10452633	Tgif1	0.0220008	0.000536109	24	5	0.103966	7.32329	7.39533	7.2548	7.10721	7.03463	7.12124
10513884	Tle1	1	1	24	9	0.206268	153.598	134.365	108.273	86.1468	125.386	105.28	118.842	10513884	Tle1	1	0.186905	24	5	0.169899	136.292	134.28	105.843	98.2468	92.5327	95.1386	110.389	1.12698	1.00063	1.02296	0.876842	1.35505	1.10659	1.08151	0.239886	10513884	Tle1	0.0220008	0.000536109	24	3.5	0.137596	7.57203	7.35713	7.26305	7.11497	6.97011	7.34876
10544596	Tmem176b	1	1	24	7	0.074378	171.663	164.3	187.935	168.274	142.478	152.353	164.5	10544596	Tmem176b	1	0.652083	24	3	0.0154832	150.693	179.221	155.967	139.059	155.297	159.395	156.605	1.13916	0.916745	1.20496	1.21009	0.917457	0.955819	1.05737	0.415785	10544596	Tmem176b	0.0220008	0.000536109	24	4	0.13848	7.7096	8.35039	7.78508	7.67003	7.66719	7.59384
10517312	Tmem57	1	0.186905	24	0	0.0738354	307.369	286.791	270.139	247.702	292.449	293.351	282.967	10517312	Tmem57	0.90009	0.0330357	24	20	0.139934	382.929	344.052	327.1	376.153	394.636	422.512	374.564	0.80268	0.833569	0.825861	0.658514	0.741058	0.694303	0.759331	0.00108009	10517312	Tmem57	0.0220008	0.000536109	24	21	0.204495	8.72989	8.46971	8.3975	8.43833	8.69185	8.73606
10483824	Ttc30a1	1	1	24	9	0.0482954	20.7383	19.8262	24.6453	23.9031	18.8038	22.9238	21.8068	10483824	Ttc30a1	1	0.0848214	24	8	0.0613274	25.7463	26.7218	27.3586	26.3961	25.1627	22.6904	25.6793	0.805486	0.741949	0.900823	0.905556	0.747286	1.01029	0.851898	0.0172757	10483824	Ttc30a1	0.0220008	0.000536109	24	12	0.0712976	4.72266	4.79778	4.84739	4.9394	4.88215	4.77208
10521415	Ablim2	1	1	24	11	0	483.441	504.347	449.735	476.256	517.748	467.056	483.097	10521415	Ablim2	1	1	24	9	0	397.328	397.472	390.998	394.955	422.104	351.23	392.348	1.21673	1.26889	1.15022	1.20585	1.22659	1.32977	1.23301	0.000108891	10521415	Ablim2	0.0264474	0.000699194	24	13.5	0.110111	8.71284	8.6121	8.82311	8.84805	8.79979	8.79309
10567219	Arl6ip1	1	0.186905	24	16	0	206.505	180.916	215.771	197.207	228.834	194.648	203.98	10567219	Arl6ip1	1	0.366071	24	22	0.0604986	192.776	179.558	177.679	172.674	181.308	194.377	183.062	1.07122	1.00756	1.21438	1.14208	1.26213	1.0014	1.11646	0.0457079	10567219	Arl6ip1	0.0264474	0.000699194	24	5	0.07711	7.71045	8.08208	7.81031	7.70106	7.70866	7.64871
10366848	B4galnt1	1	0.366071	24	16	0.0789859	41.8039	40.6581	40.7606	48.7842	44.6502	43.1972	43.309	10366848	B4galnt1	1	0.0848214	24	0	0.0704717	44.3643	41.017	39.8956	38.6728	39.4895	43.0695	41.0848	0.942285	0.991249	1.02168	1.26146	1.13068	1.00297	1.05839	0.291176	10366848	B4galnt1	0.0264474	0.000699194	24	5	0.198301	5.82513	7.05051	5.98048	5.85102	5.78726	5.70004
10511429	Car8	1	1	24	15	0.0441864	109.86	117.683	139.343	121.174	140.479	117.367	124.317	10511429	Car8	1	1	24	9	0	99.6429	109.879	96.6906	131.285	94.893	110.627	107.17	1.10254	1.07103	1.44112	0.922984	1.48039	1.06092	1.17983	0.115993	10511429	Car8	0.0264474	0.000699194	24	13	0.231309	6.97902	6.97097	7.31612	7.48536	7.26467	6.97578
10458828	Cdo1	1	0.366071	24	2	0.161331	175.738	101.251	175.506	86.4402	62.8541	80.888	113.78	10458828	Cdo1	1	0.186905	24	4	0.448603	150.07	224.352	144.938	96.6751	85.2811	119.61	136.821	1.17104	0.451304	1.2109	0.894131	0.737023	0.676262	0.856777	0.359621	10458828	Cdo1	0.0264474	0.000699194	24	4.5	0.232341	6.93549	8.32195	6.68188	6.65951	6.24333	6.60691
10371400	Cry1	1	1	24	7	0.146864	333.265	272.627	320.914	237.084	243.965	285.651	282.251	10371400	Cry1	0.90009	0.0330357	24	4	0.0832081	238.79	233.092	219.229	214.834	200.882	217.914	220.79	1.39564	1.16961	1.46383	1.10357	1.21447	1.31084	1.27633	0.00527889	10371400	Cry1	0.0264474	0.000699194	24	1	0.0611011	7.52914	7.41823	7.36233	7.12572	7.38738	7.38836
10567446	Dnahc3	1	1	24	9	0.0160598	13.3612	14.2088	13.9173	15.3234	14.2714	13.7341	14.136	10567446	Dnahc3	1	0.652083	24	3	0.197579	17.1017	16.0428	12.9259	13.5168	9.97505	13.9475	13.9183	0.781276	0.885679	1.0767	1.13366	1.43071	0.984699	1.04879	0.857532	10567446	Dnahc3	0.0264474	0.000699194	24	23	0.0660579	4.34938	4.23236	4.22128	4.17415	4.17538	4.28795
10439357	Fbxo40	1	1	24	17	0.0164779	3651.09	3458.55	3539.75	3654.5	3682.7	3710.25	3616.14	10439357	Fbxo40	1	1	24	13	0.0345563	3036.51	3151.01	3170.93	3598.53	3467.45	3178.52	3267.16	1.20239	1.0976	1.11631	1.01556	1.06208	1.16729	1.1102	0.00871118	10439357	Fbxo40	0.0264474	0.000699194	24	11	0.0253851	11.2403	11.2507	11.2728	11.3751	11.2774	11.2481
10538126	Gimap4	1	1	24	15	0.0185493	162.981	139.318	154.814	150.829	172.374	142.822	153.856	10538126	Gimap4	1	0.366071	24	12	0.0194956	104.488	119.177	111.216	123.934	119.777	117.51	116.017	1.55981	1.169	1.39201	1.21702	1.43912	1.2154	1.33206	0.00211236	10538126	Gimap4	0.0264474	0.000699194	24	5.5	0.253823	6.07475	6.93122	6.29644	6.23221	6.12107	6.00314
10405464	Grk6	1	1	24	13	0	128.069	126.482	124.004	150.037	126.054	114.288	128.155	10405464	Grk6	0.90009	0.0330357	24	14	0.112549	127.973	132.89	142.589	154.145	145.39	130.202	138.865	1.00075	0.951782	0.869655	0.973348	0.867005	0.877771	0.923385	0.0248114	10405464	Grk6	0.0264474	0.000699194	24	6	0.0990869	6.50117	6.8518	6.52928	6.57805	6.45966	6.51255
10581605	Hp	1	0.0848214	24	6	0.563491	133.572	159.012	185.552	106.985	71.8123	91.5252	124.743	10581605	Hp	1	0.0848214	24	4	0.0551982	132.803	465.041	129.838	125.828	88.0368	125.808	177.892	1.00579	0.341932	1.4291	0.850249	0.815708	0.727499	0.861714	0.354918	10581605	Hp	0.0264474	0.000699194	24	4.5	0.180227	6.98209	8.29691	6.67221	6.3587	6.61974	6.62343
10356084	Irs1	1	0.366071	24	5	0.184623	922.159	851.93	888.135	741.107	719.945	792.005	819.213	10356084	Irs1	0.90009	0.0330357	24	5	0.374362	893.646	923.317	819.898	692.459	591.013	619.144	756.579	1.03191	0.922684	1.08323	1.07025	1.21816	1.27919	1.1009	0.129965	10356084	Irs1	0.0264474	0.000699194	24	4	0.272936	9.50616	9.21574	9.1761	8.81116	8.43447	8.63614
10516103	Macf1	1	0.0848214	24	16	0.0160025	429.965	407.016	433.196	436.763	484.074	422.395	435.568	10516103	Macf1	1	1	24	13	0.0664223	358.443	386.32	357.315	404.019	389.717	366.942	377.126	1.19954	1.05357	1.21237	1.08105	1.24212	1.15112	1.15663	0.00360656	10516103	Macf1	0.0264474	0.000699194	24	5	0.187496	8.30955	8.7219	8.42179	8.53945	8.29111	8.20737
10581992	Maf	1	0.0330357	24	12	0.171312	843.697	881.759	1013.2	1045.98	904.967	799.585	914.865	10581992	Maf	1	0.366071	24	10	0.16066	867.252	1039.06	1143.35	1095.65	935.998	978.568	1009.98	0.97284	0.848614	0.886169	0.954667	0.966847	0.817097	0.907706	0.0191655	10581992	Maf	0.0264474	0.000699194	24	6	0.113986	10.4376	10.3997	10.4193	10.4023	10.2235	10.2973
10408543	Mylk4	1	0.652083	24	22	0.0357796	1962.12	1991.42	1922.78	1965.55	3009.3	3336.99	2364.69	10408543	Mylk4	0.765238	0.0104167	24	18	0.261099	7560.21	6867.46	6166.9	7814.62	9339.89	8870.56	7769.94	0.259533	0.289979	0.311791	0.251523	0.322198	0.376187	0.301868	9.98796e-06	10408543	Mylk4	0.0264474	0.000699194	24	19	0.164897	12.7709	12.5774	12.4019	12.6063	12.797	12.7432
10358091	Nav1	1	0.652083	24	12	0.102404	229.693	232.745	263.992	215.947	257.749	210.516	235.107	10358091	Nav1	1	0.186905	24	8	0.0721009	220.488	217.561	228.415	212.829	187.445	196.909	210.608	1.04175	1.06979	1.15576	1.01465	1.37506	1.0691	1.12102	0.0613616	10358091	Nav1	0.0264474	0.000699194	24	8	0.173574	7.79873	8.12925	8.16913	8.02339	7.73685	7.58757
10590389	Nktr	1	0.0848214	24	8	0.0688064	345.728	362.423	376.857	348.74	329.794	338.784	350.388	10590389	Nktr	1	1	24	15	0.00769544	355.882	382.641	365.189	394.238	373.548	375.723	374.537	0.971469	0.947161	1.03195	0.884591	0.882869	0.901686	0.936621	0.0456161	10590389	Nktr	0.0264474	0.000699194	24	8	0.0570282	8.61298	8.59121	8.66291	8.73753	8.51056	8.49122
10457508	Npc1	1	1	24	15	0.126813	603.734	757.339	739.5	828.891	990.932	981.054	816.908	10457508	Npc1	1	0.652083	24	14	0.286827	747.569	1024.06	878.223	1263.18	1193.23	912.27	1003.09	0.807597	0.739548	0.842042	0.656196	0.83046	1.0754	0.825207	0.0402382	10457508	Npc1	0.0264474	0.000699194	24	13	0.200465	10.1687	10.2351	10.3963	10.5186	10.5746	10.3072
10585276	Pou2af1	1	0.652083	24	5	0.0182228	54.0227	72.381	60.9273	67.85	52.7532	59.8487	61.2972	10585276	Pou2af1	1	0.0848214	24	22	0.238847	70.7055	60.519	44.5563	43.5923	67.0583	72.5393	59.8285	0.764053	1.196	1.36742	1.55647	0.786677	0.825051	1.08261	0.849835	10585276	Pou2af1	0.0264474	0.000699194	24	2.5	0.151706	6.38302	6.50032	6.09345	6.0277	6.07367	5.90551
10553042	Rasip1	1	0.366071	24	15	0.0466998	153.138	139.883	166.99	181.437	152.954	152.197	157.766	10553042	Rasip1	1	1	24	15	0.0223186	146.453	146.51	145.574	138.919	163.619	161.277	150.392	1.04565	0.954765	1.14712	1.30606	0.934819	0.943704	1.05535	0.43093	10553042	Rasip1	0.0264474	0.000699194	24	13.5	0.0818547	6.58886	6.77394	6.81151	7.14547	6.8548	6.81742
10481155	Rexo4	1	1	24	7	0.0224466	218.584	200.682	202.467	187.863	209.333	185.322	200.709	10481155	Rexo4	1	1	24	7	0.00935903	222.285	235.708	211.991	218.775	219.719	222.248	221.788	0.983353	0.851405	0.955072	0.858703	0.952731	0.833854	0.905853	0.0174047	10481155	Rexo4	0.0264474	0.000699194	24	4.5	0.0644528	8.06212	8.0449	7.97389	8.02173	7.8085	7.92415
10367746	Sash1	1	0.0330357	24	9	0.0899214	228.369	249.412	276.503	240.588	229.959	209.697	239.088	10367746	Sash1	0.765238	0.0104167	24	6	0.0890742	215.434	253.837	226.936	210.43	186.614	207.961	216.869	1.06004	0.98257	1.21842	1.14332	1.23227	1.00834	1.10749	0.0581287	10367746	Sash1	0.0264474	0.000699194	24	7.5	0.213575	7.24576	7.52846	7.66761	7.5478	7.07141	7.1708
10431915	Slc38a4	1	1	24	7	0.0106985	2086.99	2602.3	2571.72	2546.59	2506.52	3027.85	2557	10431915	Slc38a4	1	1	24	7	0.113262	1784.64	2357.58	1993.01	2344.79	1876.75	1508.07	1977.47	1.16942	1.1038	1.29037	1.08606	1.33556	2.00776	1.33216	0.0347546	10431915	Slc38a4	0.0264474	0.000699194	24	6	0.0688015	10.8634	10.9833	10.8468	10.9043	10.6574	10.7618
10430929	Tbrg3	1	1	24	7	0.0321842	70.8776	66.5871	70.6305	75.5571	67.3659	62.2958	68.8857	10430929	Tbrg3	1	0.652083	24	8	0.0793296	77.5932	82.928	80.4306	81.3421	67.2449	72.3765	76.9859	0.913451	0.802951	0.878155	0.92888	1.0018	0.860718	0.897659	0.0150999	10430929	Tbrg3	0.0264474	0.000699194	24	5	0.119593	6.54501	6.76106	6.47204	6.41349	6.23818	6.27381
10381006	Thra	1	0.652083	24	13	0.0612977	959.679	978.731	1100.41	981.33	1019.11	865.357	984.102	10381006	Thra	1	0.652083	24	12	0.083143	649.661	799.012	783.512	803.186	729.073	722.188	747.772	1.4772	1.22493	1.40445	1.2218	1.39782	1.19824	1.32074	0.000681254	10381006	Thra	0.0264474	0.000699194	24	10	0.120654	9.59708	9.86981	9.96689	9.94844	9.75433	9.59662
10466374	Tle4	0.977243	0.0104167	24	22	0.124688	293.387	272.64	257.577	250.837	290.516	305.071	278.338	10466374	Tle4	0.765238	0.0104167	24	22	0.189804	351.124	315.239	265.725	280.264	329.44	356.253	316.341	0.835563	0.864868	0.969338	0.895002	0.881847	0.856333	0.883825	0.00322619	10466374	Tle4	0.0264474	0.000699194	24	22	0.17556	8.28729	8.04557	7.95152	8.07092	8.12179	8.44335
10597900	Zfp445	0.977243	0.00238095	24	18	0.186267	426.18	385.976	397.437	477.052	512.196	461.063	443.317	10597900	Zfp445	1	0.652083	24	13	0.167476	365.337	390.148	404.824	496.628	459.756	436.123	425.469	1.16654	0.989306	0.981752	0.960582	1.11406	1.05719	1.0449	0.248952	10597900	Zfp445	0.0264474	0.000699194	24	14	0.0783262	8.49201	8.55633	8.68689	8.76231	8.78138	8.76029
10450682	H2-T23	1	1	24	15	0.0712679	120.337	106.013	108.537	120.719	106.55	128.611	115.128	10450682	H2-T23	1	1	24	7	0.0578418	108.725	115.187	112.766	88.4182	102.944	121.841	108.314	1.1068	0.920359	0.962496	1.36532	1.03503	1.05556	1.07426	0.303615	10450682	H2-T23	0.0303008	0.000803127	24	5	0.197403	6.79742	7.06619	6.6683	6.59202	6.46238	6.39653
10459912	Adnp2	1	1	24	11	0.0616281	121.456	116.442	131.479	133.428	132.526	119.435	125.794	10459912	Adnp2	0.90009	0.0330357	24	14	0.0941166	115.922	115.937	127.142	125.531	154.241	118.107	126.147	1.04774	1.00436	1.03412	1.0629	0.859215	1.01124	1.00326	0.93951	10459912	Adnp2	0.0316242	0.000907061	24	15.5	0.0779868	6.06265	6.01994	6.00283	6.08844	6.19361	6.03007
10450038	Angptl4	1	0.186905	24	10	0.402038	81.5128	120.887	84.4795	189.907	111.492	67.8621	109.357	10450038	Angptl4	1	0.366071	24	9	0.244425	81.9461	99.2018	93.6964	86.5197	73.7337	73.5761	84.779	0.994711	1.2186	0.90163	2.19496	1.51208	0.92234	1.29072	0.21681	10450038	Angptl4	0.0316242	0.000907061	24	6	0.200041	6.14448	6.82638	6.25013	6.18018	5.9791	5.91683
10427997	Ankrd33b	1	1	24	11	0.0573718	177.32	159.571	153.824	131.697	175.537	136.684	155.772	10427997	Ankrd33b	1	0.366071	24	8	0.183786	141.208	125.51	145.365	145.989	120.911	117.751	132.789	1.25573	1.27138	1.05819	0.902106	1.45179	1.16079	1.18333	0.0670134	10427997	Ankrd33b	0.0316242	0.000907061	24	8	0.137087	7.40814	7.355	7.82531	7.46366	7.19131	7.04059
10579406	Arrdc2	1	0.366071	24	20	0.640534	319.751	151.815	173.424	170.657	342.939	305.506	244.015	10579406	Arrdc2	1	0.186905	24	21	0.725809	364.252	163.355	138.582	188.258	270.434	332.756	242.939	0.87783	0.929356	1.25142	0.906504	1.26811	0.91811	1.02522	0.954436	10579406	Arrdc2	0.0316242	0.000907061	24	18	0.560064	7.26338	7.53137	7.64219	8.32342	8.49646	8.18897
10462406	C030046E11Rik	1	1	24	9	0.00476802	567.153	575.161	564.128	594.606	574.594	504.066	563.285	10462406	C030046E11Rik	1	1	24	13	0.0430859	487.021	564.289	522.181	580.826	530.961	518.071	533.891	1.16454	1.01927	1.08033	1.02373	1.08218	0.972967	1.05717	0.0801132	10462406	C030046E11Rik	0.0316242	0.000907061	24	8	0.0607263	9.25668	9.2388	9.37978	9.22237	9.19639	9.1693
10537184	Cald1	1	1	24	11	0.00468128	321.459	306.238	362.732	302.726	298.587	290.871	313.769	10537184	Cald1	1	1	24	15	0.00201808	292.806	293.609	279.447	317.573	249.514	295.357	288.051	1.09786	1.04301	1.29803	0.953246	1.19667	0.984813	1.09561	0.143403	10537184	Cald1	0.0316242	0.000907061	24	8	0.239568	7.47571	7.70568	7.81857	7.80079	7.34253	7.38367
10580219	Calr	1	1	24	13	0.0177955	1281.61	1131.19	1229.03	1233.7	1170.8	1144.34	1198.44	10580219	Calr	1	1	24	5	0.0103238	1218.63	1155.49	1204.43	1187.45	1161.93	1144	1178.65	1.05168	0.978966	1.02042	1.03895	1.00763	1.0003	1.01633	0.186998	10580219	Calr	0.0316242	0.000907061	24	6	0.0576999	10.2866	10.421	10.3794	10.3298	10.1778	10.2101
10536499	Cav1	1	0.652083	24	17	0.0066468	1441.22	1287.32	1329.64	1338.33	1467.85	1316.17	1363.42	10536499	Cav1	1	1	24	9	0.0211189	1144.17	1213.66	1062.68	1142.37	1146.55	1224.76	1155.7	1.25961	1.0607	1.25122	1.17153	1.28024	1.07464	1.18299	0.00485475	10536499	Cav1	0.0316242	0.000907061	24	6	0.0537401	10.5307	10.7474	10.7395	10.7669	10.3762	10.4378
10504159	Ccl19	1	1	24	13	0	83.2512	86.0757	87.7484	89.9171	88.8515	96.3926	88.7061	10504159	Ccl19	1	1	24	15	0.0319542	101.296	87.725	91.914	100.577	85.8292	96.3356	93.946	0.821865	0.981199	0.95468	0.894016	1.03521	1.00059	0.947927	0.160497	10504159	Ccl19	0.0316242	0.000907061	24	2	0.13225	7.27361	8.11913	7.3389	7.23097	7.39361	7.4375
10584208	Cdon	1	0.186905	24	10	0.0386193	300.622	324.504	389.46	335.097	322.649	331.641	333.996	10584208	Cdon	1	1	24	13	0.0135413	297.708	329.38	308.696	305.772	309.802	264.393	302.625	1.00979	0.985196	1.26163	1.09591	1.04147	1.25435	1.10806	0.0808542	10584208	Cdon	0.0316242	0.000907061	24	8.5	0.102856	8.34514	8.39871	8.50798	8.45034	8.30341	8.18305
10554789	Ctsc	1	0.366071	24	6	0.201945	433.058	386.929	445.402	396.229	347.65	355.283	394.092	10554789	Ctsc	1	1	24	7	0.0297756	329.288	384.685	373.212	396.362	331.681	373.753	364.83	1.31513	1.00583	1.19343	0.999662	1.04815	0.950581	1.08546	0.194343	10554789	Ctsc	0.0316242	0.000907061	24	5	0.0845841	9.12438	9.37415	9.01795	9.06141	9.02713	8.91836
10454851	Cxxc5	1	0.366071	24	9	0.0470438	319.792	330.513	334.004	321.42	315.618	233.962	309.218	10454851	Cxxc5	1	1	24	9	0.0775856	283.466	311.31	345.268	318.44	272.23	297.735	304.741	1.12815	1.06169	0.967378	1.00936	1.15938	0.785808	1.01863	0.790473	10454851	Cxxc5	0.0316242	0.000907061	24	5	0.12006	8.6869	8.43431	8.54696	8.50772	8.16932	8.33273
10593198	Fam55b	1	1	24	11	0.0564573	32.0661	39.1559	37.3827	39.8441	40.6925	35.0658	37.3678	10593198	Fam55b	1	1	24	13	0.042376	34.4511	36.5526	31.1928	36.5106	39.8071	37.7244	36.0398	0.930772	1.07122	1.19844	1.0913	1.02224	0.929526	1.04058	0.387715	10593198	Fam55b	0.0316242	0.000907061	24	3	0.13505	5.90836	6.24484	5.97319	5.7822	5.72143	5.90389
10381708	Fmnl1	1	0.366071	24	20	0.024048	102.077	106.583	102.762	108.091	109.126	117.706	107.724	10381708	Fmnl1	1	0.652083	24	22	0.0319732	107.522	106.158	98.2281	104.204	92.2833	119.64	104.672	0.949361	1.00401	1.04616	1.0373	1.18251	0.983839	1.03386	0.376652	10381708	Fmnl1	0.0316242	0.000907061	24	5	0.177052	6.77544	7.04239	6.81474	6.54976	6.49995	6.47821
10555027	Gab2	1	0.186905	24	17	0.067405	174.3	156.553	164.801	189.149	172.842	176.057	172.284	10555027	Gab2	0.90009	0.0330357	24	18	0.0665486	163.954	149.806	159.159	159.366	184.586	169.888	164.46	1.0631	1.04503	1.03545	1.18689	0.936379	1.03632	1.05053	0.208212	10555027	Gab2	0.0316242	0.000907061	24	13	0.0490308	7.59927	7.69353	7.86005	7.99577	7.61602	7.5874
10544588	Gimap3	1	1	24	9	0.0217336	11.1834	12.3864	11.1979	12.3543	10.3905	11.3353	11.4746	10544588	Gimap3	1	1	24	13	0.0304638	13.4426	10.7699	11.7792	12.1554	11.0104	10.6646	11.637	0.831939	1.1501	0.950643	1.01637	0.943697	1.06289	0.992605	0.776006	10544588	Gimap3	0.0316242	0.000907061	24	3	0.0675782	4.24669	5.21102	4.37045	4.13924	4.27734	4.27935
10360834	Hlx	1	1	24	13	0.0251143	140.253	168.633	127.38	143.749	159.914	129.836	144.961	10360834	Hlx	0.765238	0.0104167	24	6	0.0857791	158.124	168.055	165.441	159.31	152.098	151.439	159.078	0.886979	1.00344	0.769942	0.902321	1.05138	0.85735	0.911903	0.0885852	10360834	Hlx	0.0316242	0.000907061	24	16	0.117161	7.30627	7.18252	7.22858	7.27298	7.48047	7.55694
10444890	Ier3	1	0.0330357	24	18	0.0961199	80.9907	76.8568	80.8921	88.8846	86.1612	96.2412	85.0044	10444890	Ier3	0.90009	0.0330357	24	20	0.179328	98.7062	88.0501	72.4673	92.6896	104.972	135.096	98.6635	0.820523	0.872876	1.11626	0.958949	0.820802	0.712393	0.883633	0.0897062	10444890	Ier3	0.0316242	0.000907061	24	17	0.215272	6.18296	5.88796	5.98162	6.31584	6.24055	6.3149
10558769	Ifitm1	1	1	24	17	0.0351849	66.5104	65.4263	62.4896	67.3265	77.5907	68.4814	67.9708	10558769	Ifitm1	1	0.186905	24	18	0.134967	61.4695	54.5789	57.9356	58.7176	76.3934	68.1739	62.8781	1.08201	1.19875	1.07861	1.14661	1.01567	1.00451	1.08769	0.0285453	10558769	Ifitm1	0.0316242	0.000907061	24	22.5	0.109347	6.8657	6.64242	6.53696	6.49551	6.67825	6.66926
10583732	Ldlr	1	0.652083	24	9	0.0598891	145.45	154.244	196.922	113.874	153.871	124.735	148.183	10583732	Ldlr	1	0.0848214	24	8	0.238655	157.634	190.376	190.54	164.088	150.665	135.839	164.857	0.922703	0.81021	1.0335	0.69398	1.02128	0.918249	0.899987	0.126219	10583732	Ldlr	0.0316242	0.000907061	24	7	0.153739	7.67107	7.83306	7.92263	7.51791	7.58392	7.39548
10392970	Mif4gd	1	0.366071	24	9	0.0353271	285.646	308.449	295.712	291.678	292.8	255.635	288.32	10392970	Mif4gd	1	0.186905	24	9	0.121458	247.96	279.311	302.583	262.76	255.526	233.722	263.644	1.15199	1.10432	0.97729	1.11005	1.14587	1.09376	1.09721	0.0146991	10392970	Mif4gd	0.0316242	0.000907061	24	6.5	0.0727613	8.00167	7.98517	8.10826	7.95074	7.69807	7.88534
10379262	Nf1	1	1	24	13	0.022539	453.939	401.367	452.433	454.676	409.29	423.417	432.52	10379262	Nf1	1	1	24	9	0.000317727	329.512	376.105	349.077	392.719	371.613	362.169	363.532	1.37761	1.06717	1.29608	1.15777	1.10139	1.16911	1.19485	0.0067911	10379262	Nf1	0.0316242	0.000907061	24	10.5	0.0994263	8.59254	8.78359	8.84371	8.99115	8.6204	8.61578
10578649	Odz3	1	0.186905	24	14	0.103162	231.007	214.234	236.738	262.036	255.59	244.835	240.74	10578649	Odz3	1	0.0848214	24	13	0.186586	219.916	237.51	273.858	290.764	285.177	242.4	258.271	1.05043	0.902	0.864455	0.901198	0.89625	1.01005	0.937397	0.0791163	10578649	Odz3	0.0316242	0.000907061	24	12.5	0.117963	7.80151	7.89836	8.0743	8.25695	8.03266	8.04045
10425852	Parvb	1	1	24	11	0	408.713	385.616	492.008	373.19	378.428	409.34	407.883	10425852	Parvb	1	0.652083	24	3	0.117478	353.014	375.365	336.676	314.614	308.255	348.205	339.355	1.15778	1.02731	1.46137	1.18618	1.22765	1.17557	1.20598	0.0165906	10425852	Parvb	0.0316242	0.000907061	24	9.5	0.114558	8.41807	8.36901	8.47238	8.65546	8.43271	8.22605
10544525	Pdia4	1	0.0848214	24	8	0.050375	181.051	179.775	192.034	172.037	171.114	168.666	177.446	10544525	Pdia4	1	0.652083	24	8	0.0524574	170.658	170.392	177.105	180.229	167.712	164.695	171.799	1.0609	1.05507	1.0843	0.954548	1.02029	1.02411	1.0332	0.145338	10544525	Pdia4	0.0316242	0.000907061	24	5	0.252395	8.12351	8.42216	8.21533	8.19989	7.99203	8.00233
10471045	Ppp2r4	1	1	24	15	2.08745e-16	237.847	210.752	235.034	211.462	216.077	221.836	222.168	10471045	Ppp2r4	0.90009	0.0330357	24	10	0.162915	155.698	200.387	202.392	216.856	186.697	169.439	188.578	1.52762	1.05172	1.16128	0.975126	1.15737	1.30924	1.19706	0.0449697	10471045	Ppp2r4	0.0316242	0.000907061	24	8	0.0331704	7.28673	7.38531	7.32947	7.39483	7.27366	7.26779
10393559	Timp2	1	0.652083	24	6	0.0454656	739.932	681.008	888.771	717.132	661.677	707.678	732.7	10393559	Timp2	1	0.652083	24	4	0.0729147	728.741	855.145	717.595	738.281	678.472	645.164	727.233	1.01536	0.796365	1.23854	0.971353	0.975246	1.0969	1.01563	0.910542	10393559	Timp2	0.0316242	0.000907061	24	8	0.0553099	9.49325	9.73781	9.6361	9.52321	9.46388	9.22599
10386219	Zfp39	1	0.0330357	24	15	0.066659	200.175	195.452	211.764	213.692	239.803	208.205	211.515	10386219	Zfp39	1	0.652083	24	14	0.13084	196.481	195.544	220.96	229.44	239.608	197.676	213.285	1.0188	0.999527	0.958382	0.931365	1.00081	1.05326	0.993691	0.662808	10386219	Zfp39	0.0316242	0.000907061	24	14	0.184265	7.00585	6.94697	7.16229	7.26644	7.37844	7.20771
10562523	Zfp507	1	0.366071	24	16	0.0988578	247.825	184.327	210.613	245.269	245.379	222.716	226.022	10562523	Zfp507	1	1	24	15	0.0221072	235.831	227.994	228.909	259.223	237.649	231.194	236.8	1.05086	0.808473	0.920074	0.946171	1.03252	0.96333	0.953572	0.245498	10562523	Zfp507	0.0316242	0.000907061	24	13	0.0766857	7.66557	7.57336	7.74027	7.91051	7.77402	7.74152

## Sheet: 2.CT_10-14
Probe.Set.ID	Gene.Symbol	BH.Q	ADJ.P	PER	LAG	AMP	X18	X22	X26	X30	X34	X38	Tamoxifen Average	Vehicle	Gene.Symbol	BH.Q	ADJ.P	PER	LAG	AMP	X18	X22	X26	X30	X34	X38	Vehicle Average	Tam/Veh 18	Tam/Veh 22	Tam/Veh 26	Tam/Veh 30	Tam/Veh 34	Tam/Veh 38	Tam/Veh Average	T.Test	Hogenesch	Gene.Symbol	BH.Q	ADJ.P	PER	LAG	Phase	AMP	t18	t22	t26	t30	t34	t38
10511580	Pdp1	1	0.0330357	24	16	0.117112	738.203	665.113	739.024	828.005	837.994	826.557	772.483	10511580	Pdp1	1	0.0848214	24	14	0.179099	746.645	832.325	875.088	992.062	1212.43	1146.73	967.547	0.988693	0.799103	0.844514	0.83463	0.691167	0.720795	0.81315	0.0154745	10511580	Pdp1	1.43e-06	5.33e-10	24	16	10	0.249538	10.8589	10.5495	10.8773	10.9179	11.2061	11.0857
10553092	Dbp	1	0.186905	24	17	0.516672	169.153	140.749	154.409	256.23	532.058	239.788	248.731	10553092	Dbp	0.587897	0.000297619	24	18	0.900705	638.017	442.489	511.837	1097.19	1569.02	1237.6	916.026	0.265123	0.318084	0.301676	0.233533	0.339102	0.193753	0.275212	0.00428311	10553092	Dbp	1.04e-05	9.47e-09	24	16	10	0.795644	8.94398	7.81768	8.88999	9.75233	10.0633	9.46696
10377439	Per1	1	0.652083	24	20	0.501311	314.675	173.318	233.031	196.651	409.731	321.451	274.81	10377439	Per1	1	0.0848214	24	20	0.548286	454.916	268.434	206.613	330.917	544.098	473.576	379.759	0.691721	0.645665	1.12786	0.59426	0.753047	0.678773	0.748555	0.0122731	10377439	Per1	0.00134283	9.73e-06	24	16	10	0.840566	7.20284	7.7317	7.90742	8.96162	8.90176	8.40545
10602385	Pfkfb1	1	0.652083	24	17	0.160621	626.429	646.253	640.481	726.701	861.464	795.357	716.114	10602385	Pfkfb1	1	0.186905	24	18	0.226153	790.42	735.086	659.912	877.426	997.988	917.522	829.726	0.792528	0.879152	0.970556	0.82822	0.863201	0.866853	0.866752	0.00329988	10602385	Pfkfb1	0.00134283	9.73e-06	24	16	10	0.187143	9.89244	9.76383	9.77087	10.0963	10.1571	10.0215
10485170	Cry2	1	1	24	13	0.0213113	245.505	245.079	249.991	251.213	258.595	223.445	245.638	10485170	Cry2	1	0.652083	24	18	0.200785	250.396	266.458	242.837	304.864	341.609	284.031	281.699	0.980469	0.919766	1.02946	0.824016	0.756992	0.786692	0.8829	0.0535341	10485170	Cry2	0.00172794	1.38e-05	24	16	10	0.270553	7.97646	7.86725	7.96868	8.23752	8.5339	8.35908
10575363	Zfp612	1	0.0848214	24	20	0.137902	222.665	199.923	196.865	202.343	263.417	239.198	220.735	10575363	Zfp612	1	0.186905	24	20	0.136983	264.619	256.623	260.755	289.217	372.163	389.05	305.404	0.841455	0.779054	0.754982	0.699624	0.7078	0.614827	0.732957	0.00339042	10575363	Zfp612	0.00543649	7.11e-05	24	16	10	0.217379	7.28576	6.9962	7.0613	7.38639	7.54927	7.41046
10378568	Mir22	1	1	24	15	0.0211267	211.712	192.277	183.996	195.786	200.934	189.605	195.718	10378568	Mir22	1	0.186905	24	18	0.185031	192.562	222.28	182.951	230.857	269.412	213.334	218.566	1.09944	0.865019	1.00571	0.848086	0.745825	0.88877	0.908809	0.124905	10378568	Mir22	0.0102047	0.000175216	24	16	10	0.320807	7.25954	7.06953	7.5689	7.77087	7.68639	7.68047
10393364	Cygb	1	1	24	17	0.0404451	439.587	370.524	402.853	401.139	436.34	387.231	406.279	10393364	Cygb	1	1	24	15	0.0455254	382.652	363.526	379.137	367.444	406.353	413.646	385.46	1.14879	1.01925	1.06255	1.0917	1.07379	0.936139	1.05537	0.13067	10393364	Cygb	0.0124456	0.00023376	24	16	10	0.144059	8.58101	8.51586	8.49303	8.67931	8.72934	8.51765
10471878	Mir181a-2	1	0.652083	24	22	0.149598	74.6739	70.6787	55.9137	62.879	72.8103	61.864	66.4699	10471878	Mir181a-2	1	0.186905	24	13	0.174859	67.5806	76.0221	90.2362	110.688	87.1239	91.9568	87.268	1.10496	0.929713	0.619636	0.568073	0.835709	0.672751	0.788474	0.0537462	10471878	Mir181a-2	0.0151421	0.00031003	24	16	10	0.220837	6.26031	6.01652	6.13393	6.0469	6.53042	6.46398
10360834	Hlx	1	1	24	13	0.0251143	140.253	168.633	127.38	143.749	159.914	129.836	144.961	10360834	Hlx	0.765238	0.0104167	24	6	0.0857791	158.124	168.055	165.441	159.31	152.098	151.439	159.078	0.886979	1.00344	0.769942	0.902321	1.05138	0.85735	0.911903	0.0885852	10360834	Hlx	0.0316242	0.000907061	24	16	10	0.117161	7.30627	7.18252	7.22858	7.27298	7.48047	7.55694
10518781	Per3	1	0.0330357	24	18	0.626694	101.68	77.4125	74.932	105.448	175.596	149.262	114.055	10518781	Per3	0.765238	0.0104167	24	16	0.736322	147.876	135.765	173.47	284.349	353.812	304.344	233.269	0.687604	0.570196	0.43196	0.370842	0.496298	0.490438	0.50789	0.00449377	10518781	Per3	1.46e-05	1.6e-08	24	16.5	10.5	0.498595	7.72594	7.23998	7.63246	8.18914	8.47723	8.21352
10425601	Tef	1	1	24	13	0.0603905	290.185	263.702	260.333	299.549	320.874	286.207	286.808	10425601	Tef	1	0.366071	24	17	0.267093	463.058	412.383	386.176	524.947	604.832	535.806	487.867	0.62667	0.639459	0.67413	0.570627	0.530517	0.534162	0.595927	0.000497005	10425601	Tef	0.000268293	9.96e-07	24	16.5	10.5	0.175978	9.13966	8.84072	8.99597	9.07643	9.3068	9.21308
10558961	Tspan4	1	0.0330357	24	18	0.341357	109.14	97.9836	99.2069	126.292	143.613	138.632	119.144	10558961	Tspan4	1	0.0848214	24	18	0.188942	111.085	95.4317	107.498	111.141	153.284	160.497	123.156	0.982483	1.02674	0.922869	1.13632	0.936903	0.863771	0.978181	0.468018	10558961	Tspan4	0.000475517	2.21e-06	24	16.5	10.5	0.381385	7.56104	7.36641	7.34222	7.87083	8.04032	7.85284
10459288	Adrb2	1	1	24	17	0.148551	165.135	143.233	141.824	184.177	165.962	138.303	156.439	10459288	Adrb2	0.90009	0.0330357	24	18	0.330233	188.449	168.317	161.011	235.205	258.277	198.781	201.673	0.876282	0.850973	0.880834	0.783049	0.642571	0.695757	0.788244	0.0114747	10459288	Adrb2	0.00348877	3.77e-05	24	16.5	10.5	0.213553	8.64088	8.42901	8.65973	8.85056	9.17152	8.84331
10405211	Gadd45g	1	0.366071	24	17	0.20624	489.237	230.693	370.814	386.226	914.227	453.897	474.182	10405211	Gadd45g	0.90009	0.0330357	24	18	0.159729	479.134	478.644	422.445	498.694	573.3	559.773	501.998	1.02109	0.481972	0.877782	0.774475	1.59468	0.810858	0.926808	0.747013	10405211	Gadd45g	0.0183135	0.00040883	24	16.5	10.5	0.626737	8.61883	8.09348	8.5945	9.75249	9.73123	8.9826
10584634	Usp2	1	0.366071	24	21	0.337545	1205.6	972.335	1072.94	811.616	1353.68	1476.52	1148.78	10584634	Usp2	0.765238	0.0104167	24	20	0.469328	1706.87	1405.53	1217.68	1588.46	2285.29	2306.61	1751.74	0.706318	0.691791	0.881138	0.510946	0.592345	0.640127	0.670444	0.00415906	10584634	Usp2	4.68e-06	3.16e-09	24	17	11	0.388555	10.6139	10.0822	10.2664	10.7724	10.9523	10.8647
10356601	Per2	1	0.0848214	24	21	0.538502	133.824	109.127	94.2226	91.4238	168.676	185.673	130.491	10356601	Per2	0.656257	0.00238095	24	20	0.725793	188.326	117.219	107.67	142.621	238.773	265.814	176.737	0.710597	0.930968	0.875109	0.641028	0.706431	0.698506	0.76044	0.0120734	10356601	Per2	2.1e-05	2.67e-08	24	17	11	0.734847	7.55743	6.86492	7.06074	7.61449	8.18134	8.09997
10453512	Kpna2	1	0.652083	24	22	0.0975595	176.034	152.861	148.954	145.315	155.811	169.006	157.997	10453512	Kpna2	1	0.186905	24	18	0.235196	162.874	150.356	154.031	191.871	218.401	193.97	178.584	1.0808	1.01667	0.967044	0.757356	0.713419	0.871299	0.901098	0.1488	10453512	Kpna2	0.000475517	2.21e-06	24	17	11	0.319966	8.19153	8.08458	8.05167	8.38037	8.66228	8.54714
10389786	Hlf	1	0.186905	24	21	0.163638	109.582	98.919	95.2648	96.9217	142.892	121.962	110.923	10389786	Hlf	1	0.186905	24	16	0.122276	140.256	174.377	172.181	194.107	223.003	183.093	181.17	0.781296	0.567269	0.553282	0.49932	0.64076	0.666121	0.618008	0.000615534	10389786	Hlf	0.00134283	9.73e-06	24	17	11	0.32662	7.81823	7.43254	7.64659	7.87338	8.12026	8.08597
10459496	Ccbe1	1	0.652083	24	18	0.122006	96.2803	90.7919	87.4117	98.6872	103.522	103.444	96.6896	10459496	Ccbe1	1	0.0848214	24	20	0.231392	104.047	78.0261	87.4582	95.6459	109.726	126.326	100.205	0.925352	1.16361	0.999469	1.0318	0.943462	0.818869	0.980427	0.505282	10459496	Ccbe1	0.00543649	7.11e-05	24	17	11	0.151399	6.85232	6.71172	6.58577	6.9306	7.06775	6.68237
10360684	Ephx1	0.977243	0.0104167	24	20	0.298426	279.331	214.511	217.315	230.317	291.163	328.476	260.185	10360684	Ephx1	1	0.0848214	24	18	0.221505	219.623	229.948	217.015	257.537	311.599	280.549	252.712	1.27186	0.93287	1.00138	0.894309	0.934413	1.17083	1.03428	0.643599	10360684	Ephx1	0.0102047	0.000175216	24	17	11	0.199326	7.82604	7.99392	7.99137	8.251	8.17561	8.00289
10483809	Nfe2l2	1	0.0848214	24	18	0.0770612	551.866	475.208	526.547	511.213	577.257	567.863	534.992	10483809	Nfe2l2	1	0.0848214	24	20	0.279782	566.743	472.615	442.69	543.665	625.701	647.829	549.874	0.97375	1.00549	1.18943	0.940309	0.922576	0.876563	0.984685	0.544378	10483809	Nfe2l2	0.0102047	0.000175216	24	17	11	0.150189	9.76677	9.72637	9.74162	10.0288	9.92766	10.0367
10430770	Tob2	1	0.186905	24	17	0.168722	259.068	149.564	228.718	185.164	294.472	269.854	231.14	10430770	Tob2	1	0.0848214	24	20	0.28327	288.194	202.115	209.956	228.328	284.045	297.068	251.618	0.898935	0.739994	1.08936	0.81096	1.03671	0.908392	0.914059	0.142471	10430770	Tob2	0.0102047	0.000175216	24	17	11	0.362774	7.08331	7.02272	7.29721	7.73185	7.73377	7.78063
10362201	Ctgf	1	1	24	15	0.0901342	471.997	396.363	498.175	333.848	597.975	493.826	465.364	10362201	Ctgf	1	0.652083	24	2	0.109894	392.421	397.012	297.09	285.007	363.227	405.989	356.791	1.20278	0.998363	1.67685	1.17137	1.64629	1.21635	1.31867	0.0327049	10362201	Ctgf	0.0124456	0.00023376	24	17	11	0.379561	8.78642	8.91077	9.36088	9.89164	9.60048	9.25146
10363773	Rhobtb1	1	1	24	9	0	240.744	245.427	252.146	229.605	258.704	250.041	246.111	10363773	Rhobtb1	1	1	24	7	0.0394929	383.556	417.327	398.463	308.002	387.07	368.56	377.163	0.627663	0.588093	0.632798	0.745465	0.668366	0.678427	0.656802	0.000157292	10363773	Rhobtb1	0.0220008	0.000536109	24	17	11	0.237121	8.0552	7.90261	7.93692	8.31891	8.27586	8.27129
10444890	Ier3	1	0.0330357	24	18	0.0961199	80.9907	76.8568	80.8921	88.8846	86.1612	96.2412	85.0044	10444890	Ier3	0.90009	0.0330357	24	20	0.179328	98.7062	88.0501	72.4673	92.6896	104.972	135.096	98.6635	0.820523	0.872876	1.11626	0.958949	0.820802	0.712393	0.883633	0.0897062	10444890	Ier3	0.0316242	0.000907061	24	17	11	0.215272	6.18296	5.88796	5.98162	6.31584	6.24055	6.3149
10516956	Smpdl3b	1	0.652083	24	1	0.123382	47.3635	46.9676	41.9679	42.6266	38.8476	49.4642	44.5396	10516956	Smpdl3b	1	0.366071	24	18	0.102189	63.6966	64.5316	57.7124	70.4077	91.1122	61.9133	68.229	0.743579	0.727824	0.727191	0.605425	0.426371	0.798927	0.671553	0.0115617	10516956	Smpdl3b	0.00104816	6.8e-06	24	17.5	11.5	0.0846478	6.4446	6.16858	6.12853	6.39743	6.66876	6.44139
10389238	Dusp14	1	1	24	7	0.0144226	189.336	195.399	178.625	187.407	185.363	168.477	184.101	10389238	Dusp14	1	0.0848214	24	18	0.143727	222.903	237.523	217.998	244.624	318.777	256.628	249.742	0.849411	0.822652	0.819386	0.766101	0.581482	0.656504	0.749256	0.00876035	10389238	Dusp14	0.00348877	3.77e-05	24	17.5	11.5	0.141315	8.44501	8.21063	8.40422	8.55966	8.61635	8.63786
10476033	Stk35	1	1	24	13	0	159.564	146.906	158.198	140.006	160.273	152.022	152.828	10476033	Stk35	0.90009	0.0330357	24	18	0.114756	182.727	174.291	158.395	175.61	232.696	195.043	186.46	0.873236	0.842878	0.998754	0.797254	0.688766	0.77943	0.830053	0.018384	10476033	Stk35	0.00543649	7.11e-05	24	17.5	11.5	0.22399	8.31183	8.03636	8.10207	8.31735	8.47902	8.46693
10417920	Usp54	1	1	24	15	0.0951723	67.9999	73.2998	87.1977	73.5062	84.3098	87.1704	78.914	10417920	Usp54	1	0.0848214	24	20	0.125808	94.4525	85.2891	79.6414	83.4938	118.102	90.0574	91.8394	0.719938	0.859428	1.09488	0.88038	0.71387	0.967942	0.872739	0.0909822	10417920	Usp54	0.00543649	7.11e-05	24	17.5	11.5	0.212245	6.6193	6.66534	6.78977	6.8889	7.08073	6.97777
10458355	Apbb3	1	1	24	15	0.0999981	147.19	124.389	141.014	135.326	169.607	160.022	146.258	10458355	Apbb3	1	1	24	15	0	149.078	183.049	138.565	163.364	177.787	158.33	161.696	0.987333	0.679537	1.01767	0.828372	0.953985	1.01069	0.91293	0.175718	10458355	Apbb3	0.0220008	0.000536109	24	17.5	11.5	0.160047	7.25754	7.21756	7.31474	7.4439	7.3572	7.4012
10369102	Gm9766	1	0.0330357	24	21	0.407581	454.859	382.841	317.31	339.47	506.194	612.555	435.538	10369102	Gm9766	0.587897	0.000297619	24	20	0.601863	687.821	466.976	336.41	499.476	842.404	1042.56	645.942	0.661305	0.81983	0.943224	0.679652	0.600892	0.587547	0.715408	0.0207396	10369102	Gm9766	0.000268293	9.96e-07	24	18	12	0.434581	8.86016	8.9006	8.76046	9.10397	9.77951	9.55267
10518526	Angptl7	1	0.186905	24	1	0.309535	584.57	454.454	413.669	202.886	394.268	534.031	430.646	10518526	Angptl7	0.765238	0.0104167	24	2	0.956091	619.288	583.753	228.666	168.495	264.058	404.413	378.112	0.94394	0.778504	1.80906	1.20411	1.49311	1.32051	1.2582	0.328055	10518526	Angptl7	0.000812616	4.72e-06	24	18	12	0.492465	9.0201	8.54568	8.67591	9.31532	9.25034	9.37236
10516994	Fam76a	1	0.366071	24	21	0.135069	147.055	138.272	145.712	126.099	157.847	163.395	146.397	10516994	Fam76a	1	0.652083	24	18	0.117596	166.361	180.468	148.382	190.695	187.633	176.679	175.036	0.88395	0.766188	0.982003	0.661263	0.841256	0.924814	0.843246	0.0252942	10516994	Fam76a	0.00673042	9.66e-05	24	18	12	0.132356	7.87236	7.82438	7.82666	7.92812	8.04624	8.1013
10547492	Ccdc77	1	0.652083	24	18	0.207987	117.639	128.807	110.1	127.566	150.42	144.243	129.796	10547492	Ccdc77	0.656257	0.00238095	24	22	0.0639288	128.94	123.575	106.232	107.332	128.104	130.713	120.816	0.91235	1.04234	1.03641	1.18852	1.1742	1.10351	1.07622	0.137871	10547492	Ccdc77	0.00831056	0.000130539	24	18	12	0.123213	6.56867	6.41068	6.38717	6.4207	6.60211	6.73588
10380887	Tcap	1	1	24	13	0.0457498	3290.41	2712.34	2684.41	2970.36	3035.92	2942.22	2939.28	10380887	Tcap	1	0.652083	24	18	0.173036	7244.15	6086.93	5971.55	5969.23	7394.26	7212.13	6646.38	0.454216	0.4456	0.449533	0.497611	0.410579	0.407954	0.444249	1.68335e-05	10380887	Tcap	0.0151421	0.00031003	24	18	12	0.168716	10.8461	10.4332	10.5399	10.7266	10.9466	10.8736
10390022	Rsad1	1	1	24	9	0.0173878	95.7884	92.7428	90.4537	82.7559	91.0227	90.9182	90.6136	10390022	Rsad1	1	0.366071	24	20	0.0634041	96.5459	93.2841	88.5588	98.7352	99.2659	105.118	96.918	0.992154	0.994197	1.0214	0.83816	0.916958	0.864917	0.937964	0.0987986	10390022	Rsad1	0.0183135	0.00040883	24	18	12	0.155047	7.24959	6.75917	6.99553	7.25973	7.24754	7.27318
10399680	Cys1	0.977243	0.0104167	24	21	0.243857	69.5526	60.781	53.6045	58.3281	74.0786	76.0365	65.3969	10399680	Cys1	1	1	24	11	0.14699	67.4025	57.085	54.4948	55.2206	70.3256	69.7037	62.372	1.0319	1.06475	0.983664	1.05627	1.05337	1.09085	1.0468	0.0259658	10399680	Cys1	0.0220008	0.000536109	24	18	12	0.129047	5.92331	5.3454	5.68057	5.73376	5.86307	5.84004
10579406	Arrdc2	1	0.366071	24	20	0.640534	319.751	151.815	173.424	170.657	342.939	305.506	244.015	10579406	Arrdc2	1	0.186905	24	21	0.725809	364.252	163.355	138.582	188.258	270.434	332.756	242.939	0.87783	0.929356	1.25142	0.906504	1.26811	0.91811	1.02522	0.954436	10579406	Arrdc2	0.0316242	0.000907061	24	18	12	0.560064	7.26338	7.53137	7.64219	8.32342	8.49646	8.18897
10440406	Nrip1	1	0.186905	24	21	0.0880603	437.722	460.152	407.088	411.973	449.116	504.565	445.103	10440406	Nrip1	0.656257	0.00238095	24	20	0.29539	561.533	495.106	441.776	520.33	708.459	738.643	577.641	0.779514	0.929402	0.921481	0.791754	0.633933	0.683097	0.789863	0.0196897	10440406	Nrip1	5.83e-05	1.13e-07	24	19	13	0.413452	8.8754	8.4387	8.37814	8.59369	8.97945	9.0806
10544932	Inmt	1	1	24	9	0.0264882	204.256	204.26	174.207	204.116	189.213	281.549	209.6	10544932	Inmt	0.90009	0.0330357	24	20	0.275868	244.199	183.417	168.885	192.652	226.678	240.371	209.367	0.836432	1.11364	1.03151	1.05951	0.83472	1.17131	1.00785	0.986667	10544932	Inmt	0.000108099	2.8e-07	24	19	13	0.492945	8.73776	8.56184	8.28273	8.32533	9.17681	9.04642
10504121	Gm3893	1	1	24	11	0.0825443	119.414	237.604	186.394	93.3897	165.906	399.79	200.416	10504121	Gm3893	1	1	24	13	0.390937	763.292	424.075	446.803	616.797	392.264	726.461	561.615	0.156446	0.560289	0.417172	0.151411	0.422944	0.550325	0.376431	0.00466733	10504121	Gm3893	0.00019975	6.59e-07	24	19	13	0.241173	9.10612	8.69114	8.87057	8.87495	9.03221	9.61035
10556266	Wee1	1	0.0848214	24	20	0.309849	86.9561	67.3625	64.75	66.7681	109.802	97.177	82.1359	10556266	Wee1	1	0.0848214	24	20	0.223337	115.132	96.2363	80.7989	97.4602	138.165	119.789	107.93	0.755275	0.69997	0.801373	0.685081	0.794713	0.811232	0.75794	8.70245e-05	10556266	Wee1	0.00220262	1.94e-05	24	19	13	0.397189	7.30606	7.25278	6.89262	7.3298	7.70211	7.61612
10574087	Herpud1	1	0.652083	24	18	0.1083	1274.78	1220.44	1257.9	1368.6	1413.69	1398.79	1322.37	10574087	Herpud1	1	0.186905	24	18	0.0979909	2139.01	1943.11	2003.02	1955.24	2416.85	2345.44	2133.78	0.595965	0.628089	0.628002	0.699963	0.584932	0.596387	0.622223	5.1878e-05	10574087	Herpud1	0.00276041	2.72e-05	24	19	13	0.113349	10.5057	10.3518	10.3251	10.3072	10.3763	10.4811
10508829	Map3k6	1	0.0330357	24	20	0.38607	111.737	93.4417	84.029	105.908	148.621	136.426	113.361	10508829	Map3k6	1	0.186905	24	22	0.289244	150.317	105.818	94.314	70.2243	115.729	125.231	110.272	0.743345	0.883044	0.89095	1.50814	1.28421	1.08939	1.06651	0.803822	10508829	Map3k6	0.0043622	5.2e-05	24	19	13	0.144787	6.51695	6.5921	6.41662	6.49135	6.75209	6.77188
10527801	Brca2	1	1	24	15	0.0688955	28.6642	22.5617	27.0563	22.1456	32.6602	26.079	26.5278	10527801	Brca2	1	0.186905	24	20	0.188724	29.1434	24.2213	22.3437	27.0268	31.7213	28.0433	27.0833	0.983556	0.931484	1.21091	0.819393	1.0296	0.929957	0.984151	0.690368	10527801	Brca2	0.0102047	0.000175216	24	19	13	0.10555	5.05924	4.94688	4.94387	5.0398	5.15723	5.19868
10500183	Adamtsl4	1	0.366071	24	22	0.257763	283.028	229.921	198.542	178.487	240.763	255.616	231.059	10500183	Adamtsl4	0.90009	0.0330357	24	22	0.21893	237.016	190.372	188.499	182.812	224.344	248.22	211.877	1.19413	1.20775	1.05328	0.976344	1.07318	1.02979	1.08908	0.0616633	10500183	Adamtsl4	0.0151421	0.00031003	24	19	13	0.135835	7.84247	7.78316	7.95872	7.93054	8.11387	8.18076
10525542	Bcl7a	1	1	24	15	0.080757	269.956	244.238	228.27	224.191	296.488	261.884	254.171	10525542	Bcl7a	1	1	24	11	0.0418527	247.069	253.6	230.951	216.59	257.511	239.881	240.934	1.09263	0.963083	0.988395	1.03509	1.15136	1.09173	1.05371	0.132303	10525542	Bcl7a	0.0183135	0.00040883	24	19	13	0.102036	8.21033	7.96995	8.1897	8.17367	8.31888	8.36069
10370497	Pdxk	1	0.0848214	24	20	0.0803436	157.533	152.165	131.902	145.602	165.385	157.05	151.606	10370497	Pdxk	1	0.0848214	24	20	0.166771	166.721	135.261	155.215	148.94	175.392	189.783	161.886	0.944892	1.12497	0.8498	0.977589	0.942946	0.827523	0.94462	0.200936	10370497	Pdxk	0.0183135	0.00040883	24	19	13	0.126954	7.66275	7.62256	7.53311	7.71314	7.76211	7.81469
10408543	Mylk4	1	0.652083	24	22	0.0357796	1962.12	1991.42	1922.78	1965.55	3009.3	3336.99	2364.69	10408543	Mylk4	0.765238	0.0104167	24	18	0.261099	7560.21	6867.46	6166.9	7814.62	9339.89	8870.56	7769.94	0.259533	0.289979	0.311791	0.251523	0.322198	0.376187	0.301868	9.98796e-06	10408543	Mylk4	0.0264474	0.000699194	24	19	13	0.164897	12.7709	12.5774	12.4019	12.6063	12.797	12.7432
10502805	Ptgfr	1	1	24	15	0.0300351	45.5214	44.2502	46.7017	49.2301	48.1809	48.3942	47.0464	10502805	Ptgfr	1	1	24	9	0.0194183	50.383	49.4726	50.5807	49.4133	49.2554	57.9034	51.1681	0.903506	0.894438	0.923311	0.996293	0.978184	0.835775	0.921918	0.0291984	10502805	Ptgfr	0.00831056	0.000130539	24	19.5	13.5	0.138338	5.51579	5.4737	5.38505	5.54885	5.83036	5.66491
10359582	Fmo2	0.977243	0.000297619	24	22	0.571557	550.615	360.447	234.712	314.43	428.233	636.101	420.756	10359582	Fmo2	0.90009	0.0330357	24	22	0.536233	491.564	358.512	238.165	290.599	403.67	593.932	396.074	1.12013	1.0054	0.985498	1.08201	1.06085	1.071	1.05415	0.050873	10359582	Fmo2	3.18e-06	1.78e-09	24	20	14	0.476753	8.42262	7.90405	7.77087	7.94763	8.43067	8.68705
10598638	Mid1ip1	1	0.366071	24	0	0.241828	204.691	133.519	144.121	119.139	179.514	182.675	160.61	10598638	Mid1ip1	1	0.0848214	24	22	0.51205	345.747	247.232	171.685	209.3	306.95	424.642	284.259	0.592026	0.540057	0.839453	0.569225	0.58483	0.430186	0.592629	0.0076916	10598638	Mid1ip1	0.000626016	3.24e-06	24	20	14	0.330544	7.94477	7.26307	7.15257	7.66048	8.1286	8.23435
10419854	Slc7a8	0.977243	0.00238095	24	22	0.518023	349.503	266.86	210.338	183.491	286.631	434.768	288.598	10419854	Slc7a8	0.90009	0.0330357	24	21	0.147171	419.975	384.627	316.366	363.555	409.48	498.865	398.811	0.832199	0.693815	0.664855	0.504714	0.699988	0.871515	0.711181	0.00135341	10419854	Slc7a8	0.000812616	4.72e-06	24	20	14	0.482084	8.43725	7.92207	7.94128	8.31162	8.50103	8.83087
10496438	Adh1	0.977243	0.000297619	24	22	0.470965	954.109	657.516	510.63	601.31	866.555	1121.27	785.232	10496438	Adh1	0.656257	0.00238095	24	22	0.625268	810.614	523.726	406.529	439.162	714.317	929.3	637.275	1.17702	1.25546	1.25607	1.36922	1.21312	1.20658	1.24625	6.14777e-05	10496438	Adh1	0.00276041	2.72e-05	24	20	14	0.227971	9.54397	9.87904	9.32703	9.48449	9.87367	9.98017
10501629	Cdc14a	1	0.652083	24	0	0.224925	409.682	476.423	382.153	368.25	431.492	546.864	435.811	10501629	Cdc14a	0.90009	0.0330357	24	21	0.186955	564.821	444.789	373.101	526.648	550.068	616.052	512.58	0.725332	1.07112	1.02426	0.699234	0.784433	0.887691	0.865345	0.0706843	10501629	Cdc14a	0.00543649	7.11e-05	24	20	14	0.274605	9.47608	9.32924	8.84603	9.27621	9.50537	9.74738
10427015	Acvr1b	1	0.652083	24	22	0.154673	236.169	207.943	208.508	173.598	252.662	241.986	220.144	10427015	Acvr1b	1	0.366071	24	18	0.084647	356.852	372.234	345.568	359.95	445.05	463.731	390.564	0.661812	0.558635	0.603378	0.482283	0.567715	0.521825	0.565941	0.000100742	10427015	Acvr1b	0.0151421	0.00031003	24	20	14	0.232921	9.19318	8.90942	8.89694	8.82888	9.19788	9.34247
10421648	Slc25a30	1	0.652083	24	0	0.118451	109.531	123.279	109.765	87.7057	113.584	136.572	113.406	10421648	Slc25a30	0.765238	0.0104167	24	20	0.446226	462.817	310.545	173.517	185.086	477.758	465.9	345.937	0.236662	0.396978	0.632588	0.473866	0.237744	0.293136	0.378496	0.0081425	10421648	Slc25a30	0.0151421	0.00031003	24	20	14	0.763095	9.28427	8.37771	7.875	8.42334	9.13776	9.78078

## Sheet: 3.Down_in_iMS-BMAL1_0.05
Probe.Set.ID	Gene.Symbol	BH.Q	ADJ.P	PER	LAG	AMP	X18	X22	X26	X30	X34	X38	Tamoxifen Average	Vehicle	Gene.Symbol	BH.Q	ADJ.P	PER	LAG	AMP	X18	X22	X26	X30	X34	X38	Vehicle Average	Tam/Veh 18	Tam/Veh 22	Tam/Veh 26	Tam/Veh 30	Tam/Veh 34	Tam/Veh 38	Tam/Veh Average	T.Test	Hogenesch	Gene.Symbol	BH.Q	ADJ.P	PER	LAG	Phase	AMP	t18	t22	t26	t30	t34	t38
10421648	Slc25a30	1	0.652083	24	0	0.118451	109.531	123.279	109.765	87.7057	113.584	136.572	113.406	10421648	Slc25a30	0.765238	0.0104167	24	20	0.446226	462.817	310.545	173.517	185.086	477.758	465.9	345.937	0.236662	0.396978	0.632588	0.473866	0.237744	0.293136	0.378496	0.0081425	10421648	Slc25a30	0.0151421	0.00031003	24	20	14	0.763095	9.28427	8.37771	7.875	8.42334	9.13776	9.78078
10425601	Tef	1	1	24	13	0.0603905	290.185	263.702	260.333	299.549	320.874	286.207	286.808	10425601	Tef	1	0.366071	24	17	0.267093	463.058	412.383	386.176	524.947	604.832	535.806	487.867	0.62667	0.639459	0.67413	0.570627	0.530517	0.534162	0.595927	0.000497005	10425601	Tef	0.000268293	9.96e-07	24	16.5	10.5	0.175978	9.13966	8.84072	8.99597	9.07643	9.3068	9.21308
10377439	Per1	1	0.652083	24	20	0.501311	314.675	173.318	233.031	196.651	409.731	321.451	274.81	10377439	Per1	1	0.0848214	24	20	0.548286	454.916	268.434	206.613	330.917	544.098	473.576	379.759	0.691721	0.645665	1.12786	0.59426	0.753047	0.678773	0.748555	0.0122731	10377439	Per1	0.00134283	9.73e-06	24	16	10	0.840566	7.20284	7.7317	7.90742	8.96162	8.90176	8.40545
10440406	Nrip1	1	0.186905	24	21	0.0880603	437.722	460.152	407.088	411.973	449.116	504.565	445.103	10440406	Nrip1	0.656257	0.00238095	24	20	0.29539	561.533	495.106	441.776	520.33	708.459	738.643	577.641	0.779514	0.929402	0.921481	0.791754	0.633933	0.683097	0.789863	0.0196897	10440406	Nrip1	5.83e-05	1.13e-07	24	19	13	0.413452	8.8754	8.4387	8.37814	8.59369	8.97945	9.0806
10389238	Dusp14	1	1	24	7	0.0144226	189.336	195.399	178.625	187.407	185.363	168.477	184.101	10389238	Dusp14	1	0.0848214	24	18	0.143727	222.903	237.523	217.998	244.624	318.777	256.628	249.742	0.849411	0.822652	0.819386	0.766101	0.581482	0.656504	0.749256	0.00876035	10389238	Dusp14	0.00348877	3.77e-05	24	17.5	11.5	0.141315	8.44501	8.21063	8.40422	8.55966	8.61635	8.63786
10518781	Per3	1	0.0330357	24	18	0.626694	101.68	77.4125	74.932	105.448	175.596	149.262	114.055	10518781	Per3	0.765238	0.0104167	24	16	0.736322	147.876	135.765	173.47	284.349	353.812	304.344	233.269	0.687604	0.570196	0.43196	0.370842	0.496298	0.490438	0.50789	0.00449377	10518781	Per3	1.46e-05	1.6e-08	24	16.5	10.5	0.498595	7.72594	7.23998	7.63246	8.18914	8.47723	8.21352
10516994	Fam76a	1	0.366071	24	21	0.135069	147.055	138.272	145.712	126.099	157.847	163.395	146.397	10516994	Fam76a	1	0.652083	24	18	0.117596	166.361	180.468	148.382	190.695	187.633	176.679	175.036	0.88395	0.766188	0.982003	0.661263	0.841256	0.924814	0.843246	0.0252942	10516994	Fam76a	0.00673042	9.66e-05	24	18	12	0.132356	7.87236	7.82438	7.82666	7.92812	8.04624	8.1013
10380887	Tcap	1	1	24	13	0.0457498	3290.41	2712.34	2684.41	2970.36	3035.92	2942.22	2939.28	10380887	Tcap	1	0.652083	24	18	0.173036	7244.15	6086.93	5971.55	5969.23	7394.26	7212.13	6646.38	0.454216	0.4456	0.449533	0.497611	0.410579	0.407954	0.444249	1.68335e-05	10380887	Tcap	0.0151421	0.00031003	24	18	12	0.168716	10.8461	10.4332	10.5399	10.7266	10.9466	10.8736
10602385	Pfkfb1	1	0.652083	24	17	0.160621	626.429	646.253	640.481	726.701	861.464	795.357	716.114	10602385	Pfkfb1	1	0.186905	24	18	0.226153	790.42	735.086	659.912	877.426	997.988	917.522	829.726	0.792528	0.879152	0.970556	0.82822	0.863201	0.866853	0.866752	0.00329988	10602385	Pfkfb1	0.00134283	9.73e-06	24	16	10	0.187143	9.89244	9.76383	9.77087	10.0963	10.1571	10.0215
10553092	Dbp	1	0.186905	24	17	0.516672	169.153	140.749	154.409	256.23	532.058	239.788	248.731	10553092	Dbp	0.587897	0.000297619	24	18	0.900705	638.017	442.489	511.837	1097.19	1569.02	1237.6	916.026	0.265123	0.318084	0.301676	0.233533	0.339102	0.193753	0.275212	0.00428311	10553092	Dbp	1.04e-05	9.47e-09	24	16	10	0.795644	8.94398	7.81768	8.88999	9.75233	10.0633	9.46696
10419854	Slc7a8	0.977243	0.00238095	24	22	0.518023	349.503	266.86	210.338	183.491	286.631	434.768	288.598	10419854	Slc7a8	0.90009	0.0330357	24	21	0.147171	419.975	384.627	316.366	363.555	409.48	498.865	398.811	0.832199	0.693815	0.664855	0.504714	0.699988	0.871515	0.711181	0.00135341	10419854	Slc7a8	0.000812616	4.72e-06	24	20	14	0.482084	8.43725	7.92207	7.94128	8.31162	8.50103	8.83087
10476033	Stk35	1	1	24	13	0	159.564	146.906	158.198	140.006	160.273	152.022	152.828	10476033	Stk35	0.90009	0.0330357	24	18	0.114756	182.727	174.291	158.395	175.61	232.696	195.043	186.46	0.873236	0.842878	0.998754	0.797254	0.688766	0.77943	0.830053	0.018384	10476033	Stk35	0.00543649	7.11e-05	24	17.5	11.5	0.22399	8.31183	8.03636	8.10207	8.31735	8.47902	8.46693
10408543	Mylk4	1	0.652083	24	22	0.0357796	1962.12	1991.42	1922.78	1965.55	3009.3	3336.99	2364.69	10408543	Mylk4	0.765238	0.0104167	24	18	0.261099	7560.21	6867.46	6166.9	7814.62	9339.89	8870.56	7769.94	0.259533	0.289979	0.311791	0.251523	0.322198	0.376187	0.301868	9.98796e-06	10408543	Mylk4	0.0264474	0.000699194	24	19	13	0.164897	12.7709	12.5774	12.4019	12.6063	12.797	12.7432
10574087	Herpud1	1	0.652083	24	18	0.1083	1274.78	1220.44	1257.9	1368.6	1413.69	1398.79	1322.37	10574087	Herpud1	1	0.186905	24	18	0.0979909	2139.01	1943.11	2003.02	1955.24	2416.85	2345.44	2133.78	0.595965	0.628089	0.628002	0.699963	0.584932	0.596387	0.622223	5.1878e-05	10574087	Herpud1	0.00276041	2.72e-05	24	19	13	0.113349	10.5057	10.3518	10.3251	10.3072	10.3763	10.4811
10556266	Wee1	1	0.0848214	24	20	0.309849	86.9561	67.3625	64.75	66.7681	109.802	97.177	82.1359	10556266	Wee1	1	0.0848214	24	20	0.223337	115.132	96.2363	80.7989	97.4602	138.165	119.789	107.93	0.755275	0.69997	0.801373	0.685081	0.794713	0.811232	0.75794	8.70245e-05	10556266	Wee1	0.00220262	1.94e-05	24	19	13	0.397189	7.30606	7.25278	6.89262	7.3298	7.70211	7.61612
10427015	Acvr1b	1	0.652083	24	22	0.154673	236.169	207.943	208.508	173.598	252.662	241.986	220.144	10427015	Acvr1b	1	0.366071	24	18	0.084647	356.852	372.234	345.568	359.95	445.05	463.731	390.564	0.661812	0.558635	0.603378	0.482283	0.567715	0.521825	0.565941	0.000100742	10427015	Acvr1b	0.0151421	0.00031003	24	20	14	0.232921	9.19318	8.90942	8.89694	8.82888	9.19788	9.34247
10363773	Rhobtb1	1	1	24	9	0	240.744	245.427	252.146	229.605	258.704	250.041	246.111	10363773	Rhobtb1	1	1	24	7	0.0394929	383.556	417.327	398.463	308.002	387.07	368.56	377.163	0.627663	0.588093	0.632798	0.745465	0.668366	0.678427	0.656802	0.000157292	10363773	Rhobtb1	0.0220008	0.000536109	24	17	11	0.237121	8.0552	7.90261	7.93692	8.31891	8.27586	8.27129
10389786	Hlf	1	0.186905	24	21	0.163638	109.582	98.919	95.2648	96.9217	142.892	121.962	110.923	10389786	Hlf	1	0.186905	24	16	0.122276	140.256	174.377	172.181	194.107	223.003	183.093	181.17	0.781296	0.567269	0.553282	0.49932	0.64076	0.666121	0.618008	0.000615534	10389786	Hlf	0.00134283	9.73e-06	24	17	11	0.32662	7.81823	7.43254	7.64659	7.87338	8.12026	8.08597
10575363	Zfp612	1	0.0848214	24	20	0.137902	222.665	199.923	196.865	202.343	263.417	239.198	220.735	10575363	Zfp612	1	0.186905	24	20	0.136983	264.619	256.623	260.755	289.217	372.163	389.05	305.404	0.841455	0.779054	0.754982	0.699624	0.7078	0.614827	0.732957	0.00339042	10575363	Zfp612	0.00543649	7.11e-05	24	16	10	0.217379	7.28576	6.9962	7.0613	7.38639	7.54927	7.41046
10584634	Usp2	1	0.366071	24	21	0.337545	1205.6	972.335	1072.94	811.616	1353.68	1476.52	1148.78	10584634	Usp2	0.765238	0.0104167	24	20	0.469328	1706.87	1405.53	1217.68	1588.46	2285.29	2306.61	1751.74	0.706318	0.691791	0.881138	0.510946	0.592345	0.640127	0.670444	0.00415906	10584634	Usp2	4.68e-06	3.16e-09	24	17	11	0.388555	10.6139	10.0822	10.2664	10.7724	10.9523	10.8647
10504121	Gm3893	1	1	24	11	0.0825443	119.414	237.604	186.394	93.3897	165.906	399.79	200.416	10504121	Gm3893	1	1	24	13	0.390937	763.292	424.075	446.803	616.797	392.264	726.461	561.615	0.156446	0.560289	0.417172	0.151411	0.422944	0.550325	0.376431	0.00466733	10504121	Gm3893	0.00019975	6.59e-07	24	19	13	0.241173	9.10612	8.69114	8.87057	8.87495	9.03221	9.61035
10598638	Mid1ip1	1	0.366071	24	0	0.241828	204.691	133.519	144.121	119.139	179.514	182.675	160.61	10598638	Mid1ip1	1	0.0848214	24	22	0.51205	345.747	247.232	171.685	209.3	306.95	424.642	284.259	0.592026	0.540057	0.839453	0.569225	0.58483	0.430186	0.592629	0.0076916	10598638	Mid1ip1	0.000626016	3.24e-06	24	20	14	0.330544	7.94477	7.26307	7.15257	7.66048	8.1286	8.23435
10459288	Adrb2	1	1	24	17	0.148551	165.135	143.233	141.824	184.177	165.962	138.303	156.439	10459288	Adrb2	0.90009	0.0330357	24	18	0.330233	188.449	168.317	161.011	235.205	258.277	198.781	201.673	0.876282	0.850973	0.880834	0.783049	0.642571	0.695757	0.788244	0.0114747	10459288	Adrb2	0.00348877	3.77e-05	24	16.5	10.5	0.213553	8.64088	8.42901	8.65973	8.85056	9.17152	8.84331
10516956	Smpdl3b	1	0.652083	24	1	0.123382	47.3635	46.9676	41.9679	42.6266	38.8476	49.4642	44.5396	10516956	Smpdl3b	1	0.366071	24	18	0.102189	63.6966	64.5316	57.7124	70.4077	91.1122	61.9133	68.229	0.743579	0.727824	0.727191	0.605425	0.426371	0.798927	0.671553	0.0115617	10516956	Smpdl3b	0.00104816	6.8e-06	24	17.5	11.5	0.0846478	6.4446	6.16858	6.12853	6.39743	6.66876	6.44139
10356601	Per2	1	0.0848214	24	21	0.538502	133.824	109.127	94.2226	91.4238	168.676	185.673	130.491	10356601	Per2	0.656257	0.00238095	24	20	0.725793	188.326	117.219	107.67	142.621	238.773	265.814	176.737	0.710597	0.930968	0.875109	0.641028	0.706431	0.698506	0.76044	0.0120734	10356601	Per2	2.1e-05	2.67e-08	24	17	11	0.734847	7.55743	6.86492	7.06074	7.61449	8.18134	8.09997
10511580	Pdp1	1	0.0330357	24	16	0.117112	738.203	665.113	739.024	828.005	837.994	826.557	772.483	10511580	Pdp1	1	0.0848214	24	14	0.179099	746.645	832.325	875.088	992.062	1212.43	1146.73	967.547	0.988693	0.799103	0.844514	0.83463	0.691167	0.720795	0.81315	0.0154745	10511580	Pdp1	1.43e-06	5.33e-10	24	16	10	0.249538	10.8589	10.5495	10.8773	10.9179	11.2061	11.0857
10369102	Gm9766	1	0.0330357	24	21	0.407581	454.859	382.841	317.31	339.47	506.194	612.555	435.538	10369102	Gm9766	0.587897	0.000297619	24	20	0.601863	687.821	466.976	336.41	499.476	842.404	1042.56	645.942	0.661305	0.81983	0.943224	0.679652	0.600892	0.587547	0.715408	0.0207396	10369102	Gm9766	0.000268293	9.96e-07	24	18	12	0.434581	8.86016	8.9006	8.76046	9.10397	9.77951	9.55267
10502805	Ptgfr	1	1	24	15	0.0300351	45.5214	44.2502	46.7017	49.2301	48.1809	48.3942	47.0464	10502805	Ptgfr	1	1	24	9	0.0194183	50.383	49.4726	50.5807	49.4133	49.2554	57.9034	51.1681	0.903506	0.894438	0.923311	0.996293	0.978184	0.835775	0.921918	0.0291984	10502805	Ptgfr	0.00831056	0.000130539	24	19.5	13.5	0.138338	5.51579	5.4737	5.38505	5.54885	5.83036	5.66491
[truncated: 1 more columns]

## Sheet: 4.Down in CE
Probe.Set.ID	Gene.Symbol	BH.Q	ADJ.P	PER	LAG	AMP	X18	X22	X26	X30	X34	X38	Tamoxifen Average	Vehicle	Gene.Symbol	BH.Q	ADJ.P	PER	LAG	AMP	X18	X22	X26	X30	X34	X38	Vehicle Average	Tam/Veh 18	Tam/Veh 22	Tam/Veh 26	Tam/Veh 30	Tam/Veh 34	Tam/Veh 38	Tam/Veh Average	T.Test	Hogenesch	Gene.Symbol	BH.Q	ADJ.P	PER	LAG	Phase	AMP	iMS-BMAL1	T.Test	CE	t18	t22	t26
10553092	Dbp	1	0.186905	24	17	0.516672	169.153	140.749	154.409	256.23	532.058	239.788	248.731	10553092	Dbp	0.587897	0.000297619	24	18	0.900705	638.017	442.489	511.837	1097.19	1569.02	1237.6	916.026	0.265123	0.318084	0.301676	0.233533	0.339102	0.193753	0.275212	0.00428311	10553092	Dbp	1.04e-05	9.47e-09	24	16	10	0.795644	0.275212	0.00428311	0.817218	8.94398	7.81768	8.88999
10518781	Per3	1	0.0330357	24	18	0.626694	101.68	77.4125	74.932	105.448	175.596	149.262	114.055	10518781	Per3	0.765238	0.0104167	24	16	0.736322	147.876	135.765	173.47	284.349	353.812	304.344	233.269	0.687604	0.570196	0.43196	0.370842	0.496298	0.490438	0.50789	0.00449377	10518781	Per3	1.46e-05	1.6e-08	24	16.5	10.5	0.498595	0.50789	0.00449377	0.537276	7.72594	7.23998	7.63246
10440406	Nrip1	1	0.186905	24	21	0.0880603	437.722	460.152	407.088	411.973	449.116	504.565	445.103	10440406	Nrip1	0.656257	0.00238095	24	20	0.29539	561.533	495.106	441.776	520.33	708.459	738.643	577.641	0.779514	0.929402	0.921481	0.791754	0.633933	0.683097	0.789863	0.0196897	10440406	Nrip1	5.83e-05	1.13e-07	24	19	13	0.413452	0.789863	0.0196897	0.490159	8.8754	8.4387	8.37814
10425601	Tef	1	1	24	13	0.0603905	290.185	263.702	260.333	299.549	320.874	286.207	286.808	10425601	Tef	1	0.366071	24	17	0.267093	463.058	412.383	386.176	524.947	604.832	535.806	487.867	0.62667	0.639459	0.67413	0.570627	0.530517	0.534162	0.595927	0.000497005	10425601	Tef	0.000268293	9.96e-07	24	16.5	10.5	0.175978	0.595927	0.000497005	0.389715	9.13966	8.84072	8.99597
10419854	Slc7a8	0.977243	0.00238095	24	22	0.518023	349.503	266.86	210.338	183.491	286.631	434.768	288.598	10419854	Slc7a8	0.90009	0.0330357	24	21	0.147171	419.975	384.627	316.366	363.555	409.48	498.865	398.811	0.832199	0.693815	0.664855	0.504714	0.699988	0.871515	0.711181	0.00135341	10419854	Slc7a8	0.000812616	4.72e-06	24	20	14	0.482084	0.711181	0.00135341	0.839417	8.43725	7.92207	7.94128
10602385	Pfkfb1	1	0.652083	24	17	0.160621	626.429	646.253	640.481	726.701	861.464	795.357	716.114	10602385	Pfkfb1	1	0.186905	24	18	0.226153	790.42	735.086	659.912	877.426	997.988	917.522	829.726	0.792528	0.879152	0.970556	0.82822	0.863201	0.866853	0.866752	0.00329988	10602385	Pfkfb1	0.00134283	9.73e-06	24	16	10	0.187143	0.866752	0.00329988	0.779621	9.89244	9.76383	9.77087
10377439	Per1	1	0.652083	24	20	0.501311	314.675	173.318	233.031	196.651	409.731	321.451	274.81	10377439	Per1	1	0.0848214	24	20	0.548286	454.916	268.434	206.613	330.917	544.098	473.576	379.759	0.691721	0.645665	1.12786	0.59426	0.753047	0.678773	0.748555	0.0122731	10377439	Per1	0.00134283	9.73e-06	24	16	10	0.840566	0.748555	0.0122731	0.436646	7.20284	7.7317	7.90742
10389238	Dusp14	1	1	24	7	0.0144226	189.336	195.399	178.625	187.407	185.363	168.477	184.101	10389238	Dusp14	1	0.0848214	24	18	0.143727	222.903	237.523	217.998	244.624	318.777	256.628	249.742	0.849411	0.822652	0.819386	0.766101	0.581482	0.656504	0.749256	0.00876035	10389238	Dusp14	0.00348877	3.77e-05	24	17.5	11.5	0.141315	0.749256	0.00876035	0.502138	8.44501	8.21063	8.40422
10476033	Stk35	1	1	24	13	0	159.564	146.906	158.198	140.006	160.273	152.022	152.828	10476033	Stk35	0.90009	0.0330357	24	18	0.114756	182.727	174.291	158.395	175.61	232.696	195.043	186.46	0.873236	0.842878	0.998754	0.797254	0.688766	0.77943	0.830053	0.018384	10476033	Stk35	0.00543649	7.11e-05	24	17.5	11.5	0.22399	0.830053	0.018384	0.900154	8.31183	8.03636	8.10207
10516994	Fam76a	1	0.366071	24	21	0.135069	147.055	138.272	145.712	126.099	157.847	163.395	146.397	10516994	Fam76a	1	0.652083	24	18	0.117596	166.361	180.468	148.382	190.695	187.633	176.679	175.036	0.88395	0.766188	0.982003	0.661263	0.841256	0.924814	0.843246	0.0252942	10516994	Fam76a	0.00673042	9.66e-05	24	18	12	0.132356	0.843246	0.0252942	0.549342	7.87236	7.82438	7.82666
10380887	Tcap	1	1	24	13	0.0457498	3290.41	2712.34	2684.41	2970.36	3035.92	2942.22	2939.28	10380887	Tcap	1	0.652083	24	18	0.173036	7244.15	6086.93	5971.55	5969.23	7394.26	7212.13	6646.38	0.454216	0.4456	0.449533	0.497611	0.410579	0.407954	0.444249	1.68335e-05	10380887	Tcap	0.0151421	0.00031003	24	18	12	0.168716	0.444249	1.68335e-05	0.643475	10.8461	10.4332	10.5399
10421648	Slc25a30	1	0.652083	24	0	0.118451	109.531	123.279	109.765	87.7057	113.584	136.572	113.406	10421648	Slc25a30	0.765238	0.0104167	24	20	0.446226	462.817	310.545	173.517	185.086	477.758	465.9	345.937	0.236662	0.396978	0.632588	0.473866	0.237744	0.293136	0.378496	0.0081425	10421648	Slc25a30	0.0151421	0.00031003	24	20	14	0.763095	0.378496	0.0081425	0.176703	9.28427	8.37771	7.875
																																					Gene.Symbol	BH.Q	ADJ.P	PER	LAG	Phase	AMP	FC iMS-BMAL1	FC MYOD1-CE
																																					Dbp	1.04e-05	9.47e-09	24	16	10	0.795644	-3.63357	-1.22366
																																					Per3	1.46e-05	1.6e-08	24	16.5	10.5	0.498595	-1.96893	-1.86124
																																					Nrip1	5.83e-05	1.13e-07	24	19	13	0.413452	-1.26604	-2.04015
																																					Tef	0.000268293	9.96e-07	24	16.5	10.5	0.175978	-1.67806	-2.56598
																																					Slc7a8	0.000812616	4.72e-06	24	20	14	0.482084	-1.40611	-1.1913
																																					Pfkfb1	0.00134283	9.73e-06	24	16	10	0.187143	-1.15373	-1.28267
																																					Per1	0.00134283	9.73e-06	24	16	10	0.840566	-1.33591	-2.29019
																																					Dusp14	0.00348877	3.77e-05	24	17.5	11.5	0.141315	-1.33466	-1.99148
																																					Stk35	0.00543649	7.11e-05	24	17.5	11.5	0.22399	-1.20474	-1.11092
																																					Fam76a	0.00673042	9.66e-05	24	18	12	0.132356	-1.18589	-1.82036
																																					Tcap	0.0151421	0.00031003	24	18	12	0.168716	-2.25099	-1.55406
																																					Slc25a30	0.0151421	0.00031003	24	20	14	0.763095	-2.64204	-5.6592
[truncated: 4 more columns]

## Sheet: Final List
	Gene.Symbol	BH.Q	ADJ.P	PER	LAG	Phase	AMP	FC iMS-BMAL1	FC MYOD1-CE
	Dbp	1.04e-05	9.47e-09	24	16	10	0.795644	-3.63357	-1.22366
	Per3	1.46e-05	1.6e-08	24	16.5	10.5	0.498595	-1.96893	-1.86124
	Nrip1	5.83e-05	1.13e-07	24	19	13	0.413452	-1.26604	-2.04015
	Tef	0.000268293	9.96e-07	24	16.5	10.5	0.175978	-1.67806	-2.56598
	Slc7a8	0.000812616	4.72e-06	24	20	14	0.482084	-1.40611	-1.1913
	Pfkfb1	0.00134283	9.73e-06	24	16	10	0.187143	-1.15373	-1.28267
	Per1	0.00134283	9.73e-06	24	16	10	0.840566	-1.33591	-2.29019
	Dusp14	0.00348877	3.77e-05	24	17.5	11.5	0.141315	-1.33466	-1.99148
	Stk35	0.00543649	7.11e-05	24	17.5	11.5	0.22399	-1.20474	-1.11092
	Fam76a	0.00673042	9.66e-05	24	18	12	0.132356	-1.18589	-1.82036
	Tcap	0.0151421	0.00031003	24	18	12	0.168716	-2.25099	-1.55406
	Slc25a30	0.0151421	0.00031003	24	20	14	0.763095	-2.64204	-5.6592
